# Supplementary material for: S‐adenosylmethionine in combination with decitabine shows enhanced anti‐cancer effects in repressing breast cancer growth and metastasis
Source: J Cell Mol Med. 2020 Jul 28;24(18):10322–37. doi: 10.1111/jcmm.15642 (PMC7521255; doi:10.1111/jcmm.15642)
Supplement: Supplementary file 2 — Appendix S2 [file JCMM-24-10322-s002.xlsx]

## Sheet: Sheet1
List of DEGs from RNA Sequencing (FDR<0.2)
SAM vs Control					5AzadC vs Control					SAM+5AzadC vs Control
Gene	Log2(FC)	p-value	FDR		Gene	Log2(FC)	p-value	FDR		Gene	Log2(FC)	p-value	FDR
ADAMTS1	1.01584	5e-05	0.0110982		CHRDL1	-2.00586	5e-05	0.0115573		CYP1A1	3.72379	5e-05	0.00536208
ADM2	-1.42421	5e-05	0.0110982		MMP9	-1.86668	5e-05	0.0115573		PI3	3.65422	0.003	0.09084
ALPP	1.6707	5e-05	0.0110982		LOC100505817	-1.84048	0.00025	0.0392377		SOST	3.63375	5e-05	0.00536208
ASNS	-1.43447	5e-05	0.0110982		HLA-DOA	-1.83604	0.00175	0.141705		SPARC	3.41912	5e-05	0.00536208
ATF4	-1.05595	5e-05	0.0110982		TNFSF15	-1.82948	5e-05	0.0115573		SUSD2	3.29099	5e-05	0.00536208
CCDC85B	0.899129	5e-05	0.0110982		CST4	-1.81856	5e-05	0.0115573		LOC101927229	3.20713	0.0002	0.0162899
CFB	-1.3744	5e-05	0.0110982		CYFIP2	-1.77131	0.00095	0.095852		VTN	3.16173	0.0001	0.0089993
CHAC1	-1.82562	5e-05	0.0110982		CST1	-1.75881	5e-05	0.0115573		KRT17	3.07326	0.00525	0.124424
COL6A1	-1.28478	5e-05	0.0110982		CCBE1	-1.72741	5e-05	0.0115573		SBSN	2.90755	0.00675	0.143107
CTH	-1.3358	5e-05	0.0110982		NRIP1	-1.71521	5e-05	0.0115573		PRAC2	2.7417	0.00695	0.14543
CXCL2	-1.04156	5e-05	0.0110982		MCTP2	-1.6592	0.00115	0.108296		C11orf86	2.70003	0.0001	0.0089993
CYP1A1	3.2605	5e-05	0.0110982		CDH11	-1.65713	5e-05	0.0115573		COLEC12	2.51499	5e-05	0.00536208
DDIT4	-0.826966	5e-05	0.0110982		IL1A	-1.6228	5e-05	0.0115573		RPL13AP20	2.47876	5e-05	0.00536208
DDX60	-1.02197	5e-05	0.0110982		HLA-DPA1	-1.59401	5e-05	0.0115573		KISS1	2.34366	5e-05	0.00536208
DEF6	1.1609	5e-05	0.0110982		VNN1	-1.55337	5e-05	0.0115573		FOLR1	2.33476	5e-05	0.00536208
G0S2	0.978383	5e-05	0.0110982		FNDC4	-1.53573	0.0018	0.144832		CDH13	2.3304	0.0015	0.0599488
GALNT7	-0.865104	5e-05	0.0110982		PTGFRN	-1.53426	5e-05	0.0115573		PRSS35	2.21771	0.00105	0.0470817
GDF15	-0.984916	5e-05	0.0110982		THBS2	-1.46563	0.00195	0.15494		ELOVL3	2.21684	0.00075	0.0377021
GPRC5A	0.956676	5e-05	0.0110982		CST2	-1.44162	0.00095	0.095852		SCARF2	2.19165	5e-05	0.00536208
HAS2	-2.06154	5e-05	0.0110982		MMP1	-1.42887	0.0005	0.0648622		CFAP45	2.157	5e-05	0.00536208
IFIT1	-0.937591	5e-05	0.0110982		NEDD9	-1.37649	5e-05	0.0115573		CHRNA1	2.08708	0.00105	0.0470817
IFIT2	-1.08226	5e-05	0.0110982		ZNF521	-1.37537	5e-05	0.0115573		CCL20	2.06484	5e-05	0.00536208
IL11	1.72827	5e-05	0.0110982		SORBS1	-1.35109	0.0008	0.0861898		SSX1	2.0046	0.0099	0.175486
INSIG1	-1.351	5e-05	0.0110982		AFF3	-1.34236	5e-05	0.0115573		TRNP1	2.00028	5e-05	0.00536208
KISS1	2.08265	5e-05	0.0110982		HLA-DRB5	-1.30538	0.00015	0.027637		TRIM55	1.98938	0.00045	0.027061
KLF4	-1.13523	5e-05	0.0110982		HLA-DRB1	-1.30174	5e-05	0.0115573		ALPP	1.93857	5e-05	0.00536208
LINC00941	-1.44654	5e-05	0.0110982		IFITM1	-1.2997	0.00055	0.0692292		LRP3	1.93641	0.0007	0.0369193
LSS	-0.947594	5e-05	0.0110982		HLA-DRA	-1.29373	5e-05	0.0115573		CYSRT1	1.91596	0.00315	0.0931893
MIR100HG	-0.93817	5e-05	0.0110982		SESN3	-1.2751	0.00045	0.0608601		TCN1	1.9103	0.00275	0.0865275
MKX	-2.11056	5e-05	0.0110982		IFI27	-1.26985	0.00055	0.0692292		MAGEB2	1.85614	0.0009	0.0424253
NR4A1	2.01154	5e-05	0.0110982		TCP11L2	-1.24764	5e-05	0.0115573		LRG1	1.84769	0.0025	0.0816561
NR4A2	1.98052	5e-05	0.0110982		CFB	-1.24494	5e-05	0.0115573		SPINK4	1.8416	0.00375	0.10246
NRG1	-0.889296	5e-05	0.0110982		FAM84B	-1.23702	5e-05	0.0115573		PLAC1	1.82941	0.00185	0.0674438
NRGN	1.02163	5e-05	0.0110982		FBLIM1	-1.17067	0.00025	0.0392377		GRAMD2	1.82643	0.00115	0.0498295
OASL	-1.46135	5e-05	0.0110982		HOXB9	-1.16465	0.00025	0.0392377		PPP1R14C	1.82565	0.01085	0.18642
OXCT1	-1.10258	5e-05	0.0110982		ADGRF5	-1.15821	5e-05	0.0115573		RGS4	1.81241	0.0005	0.0288543
PAPPA2	-2.22408	5e-05	0.0110982		DHRS3	-1.14282	0.0025	0.182658		ANXA10	1.8105	0.0017	0.0639687
PCK2	-1.55083	5e-05	0.0110982		ERRFI1	-1.12692	0.00025	0.0392377		SH2D2A	1.80346	0.00015	0.0126167
PCSK9	-1.19139	5e-05	0.0110982		ARRDC4	-1.11843	0.0019	0.151916		TMEM121	1.77799	0.0019	0.0682992
PMAIP1	-0.923242	5e-05	0.0110982		RPS6KA2	-1.11785	5e-05	0.0115573		KCNJ14	1.77686	0.00135	0.0558622
PSAT1	-1.39147	5e-05	0.0110982		SGK1	-1.10692	5e-05	0.0115573		SLC16A4	1.75955	0.0025	0.0816561
RPL13AP20	2.54531	5e-05	0.0110982		PLAT	-1.0969	0.00015	0.027637		SAA2	1.74634	5e-05	0.00536208
SAA1	1.67766	5e-05	0.0110982		GABBR1	-1.08888	0.00145	0.1254		HSD11B1	1.73287	5e-05	0.00536208
SAA2	1.75814	5e-05	0.0110982		VIPR1	-1.08887	0.0009	0.093022		ENG	1.7201	5e-05	0.00536208
SCD	-1.97242	5e-05	0.0110982		FZD8	-1.08428	0.00015	0.027637		TFPI2	1.70451	5e-05	0.00536208
SEL1L3	-1.08496	5e-05	0.0110982		QPCT	-1.07917	0.00275	0.195311		HHIP-AS1	1.69234	0.00605	0.134237
SERINC2	1.19981	5e-05	0.0110982		CAMK2N1	-1.06933	0.00025	0.0392377		MAOB	1.68205	0.0094	0.171101
SLC6A9	-1.28675	5e-05	0.0110982		FAM83A	-1.02548	0.00145	0.1254		SRRM3	1.68	0.0045	0.113773
SLC7A11	-0.9255	5e-05	0.0110982		SLC12A7	-1.01075	0.0006	0.0733442		LYPD3	1.67631	0.00355	0.100186
SLFN5	-1.54357	5e-05	0.0110982		ICOSLG	-1.00423	0.00035	0.0523476		SCARF1	1.67585	0.00085	0.0408159
SOX4	-0.9339	5e-05	0.0110982		TNFSF10	-1.00332	0.0013	0.117212		TSPAN8	1.6742	0.00405	0.106584
TFPI2	1.04043	5e-05	0.0110982		LCN2	-0.984075	0.0002	0.0343595		IL11	1.67101	5e-05	0.00536208
TMEM135	-0.978195	5e-05	0.0110982		ICAM1	-0.969435	0.00075	0.0858986		UCA1	1.65437	5e-05	0.00536208
TRIB3	-1.33579	5e-05	0.0110982		ADAMTS9	-0.946828	0.0006	0.0733442		FGFR3	1.65314	5e-05	0.00536208
TSPYL2	1.1976	5e-05	0.0110982		FAM43A	-0.945428	0.00025	0.0392377		CADM1	1.64274	0.0004	0.0247481
ZNF302	-1.26824	5e-05	0.0110982		H1F0	-0.933679	0.0001	0.021919		ARSI	1.64266	0.00075	0.0377021
ZNF558	-1.34959	5e-05	0.0110982		SCD	-0.930323	0.00015	0.027637		TCAP	1.6361	0.00615	0.135754
ABCA1	-0.921635	0.0001	0.0194646		KLF9	-0.913596	0.0006	0.0733442		CPA4	1.63454	5e-05	0.00536208
CEBPG	-0.80321	0.0001	0.0194646		VWA1	-0.88795	0.0025	0.182658		TMEM81	1.63426	0.0006	0.0335713
CPA4	1.2998	0.0001	0.0194646		IGSF3	-0.871353	0.0005	0.0648622		RTBDN	1.60715	0.00285	0.0883775
DUSP1	0.844389	0.0001	0.0194646		STC1	-0.870926	0.00015	0.027637		PMEL	1.60636	0.00035	0.0228637
FUBP1	-0.824663	0.0001	0.0194646		NEO1	-0.869252	0.00035	0.0523476		C7orf61	1.58931	0.0071	0.146897
ICOSLG	-1.01245	0.0001	0.0194646		BACH1	-0.862044	0.00015	0.027637		KRT85	1.5841	0.00095	0.0439768
SH2D2A	1.6374	0.0001	0.0194646		TMCC3	-0.86046	0.00035	0.0523476		CLIC5	1.58131	0.0011	0.0489824
TOB2P1	-2.43478	0.0001	0.0194646		NNMT	-0.856378	0.0016	0.132946		CCL26	1.58126	0.00445	0.113176
BCKDHA	-1.30921	0.00015	0.0267296		MBP	-0.853656	5e-05	0.0115573		SAA1	1.57649	5e-05	0.00536208
CYP4V2	-1.00248	0.00015	0.0267296		KDM7A	-0.850026	0.00275	0.195311		IGFN1	1.56841	0.0007	0.0369193
EIF5	-0.86697	0.00015	0.0267296		SLCO4A1	-0.848186	0.00065	0.0772285		SELM	1.55953	5e-05	0.00536208
KRCC1	-1.00636	0.00015	0.0267296		INADL	-0.848004	0.00215	0.165654		SNAI1	1.55054	0.00035	0.0228637
RPL22L1	-0.982169	0.00015	0.0267296		GJB2	-0.847208	0.0005	0.0648622		C1QL1	1.54272	0.00535	0.12518
SLC38A2	-0.861225	0.00015	0.0267296		ABCA1	-0.842247	0.00015	0.027637		FLG	1.53569	0.003	0.09084
GADD45A	-0.804814	0.0002	0.0332947		PPARA	-0.840453	0.00085	0.0900504		MEIS3	1.53434	0.0085	0.160863
IRGQ	0.821702	0.0002	0.0332947		CALB2	-0.838271	0.0013	0.117212		CORO1A	1.53063	0.0016	0.0620193
LIPG	-1.34842	0.0002	0.0332947		NOG	-0.836689	0.00115	0.108296		DPP4	1.53	0.00165	0.062822
NRIP1	-0.994191	0.0002	0.0332947		SLC27A1	-0.827343	0.00115	0.108296		PLEKHA7	1.51351	5e-05	0.00536208
SELO	1.0472	0.0002	0.0332947		CNTNAP1	-0.814477	0.0012	0.112174		SERINC2	1.50669	5e-05	0.00536208
AOX1	0.812973	0.00025	0.0381084		MEX3C	-0.808888	0.00055	0.0692292		MPP4	1.49229	0.00315	0.0931893
COL7A1	-0.849891	0.00025	0.0381084		VEGFA	-0.80412	0.0011	0.10675		C10orf54	1.485	5e-05	0.00536208
HSPA1A	1.20687	0.00025	0.0381084		NPAS2	-0.799367	0.0004	0.0584506		LOC101927476	1.48056	0.00735	0.148956
IGF2	1.33996	0.00025	0.0381084		GLUL	-0.773099	0.00155	0.130498		LYPD6B	1.47912	0.00085	0.0408159
SLAMF7	1.32881	0.00025	0.0381084		CTH	-0.770357	0.00155	0.130498		RCN3	1.46232	0.0001	0.0089993
STMN3	0.945801	0.00025	0.0381084		FGD6	-0.763485	0.00045	0.0608601		IL7R	1.45465	5e-05	0.00536208
TCP11L2	-1.12401	0.00025	0.0381084		FBXO32	-0.762827	0.0009	0.093022		CYP24A1	1.41713	0.00735	0.148956
AHNAK2	-0.750678	0.0003	0.0412565		BACE2	-0.762656	0.00045	0.0608601		FAM222A	1.41553	0.00345	0.0980089
CKB	0.779418	0.0003	0.0412565		B3GNT5	-0.758503	0.0009	0.093022		CILP2	1.3991	0.00235	0.0793757
MALAT1	0.940917	0.0003	0.0412565		GDF15	-0.750983	0.00225	0.171283		MAP1LC3A	1.38953	0.00075	0.0377021
MRPL41	0.82229	0.0003	0.0412565		KLHL24	-0.739329	0.00125	0.115995		IGF2	1.38595	5e-05	0.00536208
MUC1	-1.61214	0.0003	0.0412565		INSIG1	-0.736343	0.00065	0.0772285		RHOV	1.38052	0.0043	0.110895
RMRP	2.00167	0.0003	0.0412565		SATB1	-0.730472	0.0027	0.193927		SLC40A1	1.3787	0.00155	0.061187
SARS	-0.757736	0.0003	0.0412565		BTG1	-0.726267	0.0004	0.0584506		SLAMF7	1.36944	5e-05	0.00536208
SESN2	-0.922059	0.0003	0.0412565		H6PD	-0.722556	0.001	0.0993203		CYP11A1	1.35989	0.0123	0.198357
TSC22D3	-0.904883	0.0003	0.0412565		DSP	-0.722509	0.00155	0.130498		SLC1A7	1.35609	0.00895	0.166201
SIPA1	0.730512	0.00035	0.0471085		HAS2	-0.716216	0.00175	0.141705		S1PR5	1.34875	0.0037	0.101525
TRNP1	1.68601	0.00035	0.0471085		L1CAM	-0.712368	0.0024	0.179478		ZNF503	1.33694	0.0001	0.0089993
CUL7	-0.834266	0.0004	0.0516408		GLTSCR1L	-0.709115	0.00245	0.181086		STC2	1.32882	0.00195	0.0697071
MMP15	0.97497	0.0004	0.0516408		ENPP1	-0.704777	0.0005	0.0648622		GMFG	1.32677	0.00535	0.12518
PSPH	-0.828159	0.0004	0.0516408		TSC22D3	-0.687062	0.00245	0.181086		AOC3	1.32317	0.01215	0.196677
ZNF268	-0.948205	0.0004	0.0516408		PIM1	-0.677771	0.0017	0.140338		C4orf26	1.31307	0.0069	0.14543
HIST1H2AC	-1.44065	0.00045	0.0575091		ARHGAP32	-0.676614	0.002	0.155988		PTGS1	1.30676	0.00085	0.0408159
CAPN5	0.877428	0.0005	0.0602476		RASA1	-0.672333	0.0007	0.0823991		ATP6V0A4	1.29479	0.0009	0.0424253
IL7R	1.10215	0.0005	0.0602476		SLC2A3	-0.665794	0.002	0.155988		GPRC5B	1.29354	5e-05	0.00536208
PTGES	0.701353	0.0005	0.0602476		MLLT4	-0.663133	0.00175	0.141705		SUSD3	1.29191	0.00155	0.061187
RETSAT	-0.783871	0.0005	0.0602476		MAML2	-0.647983	0.0024	0.179478		LBH	1.27639	0.00265	0.0850445
SLC1A4	-0.965334	0.0005	0.0602476		NFE2L3	-0.63525	0.0022	0.168486		ST14	1.26686	0.00305	0.0917067
XPC	-1.02891	0.0005	0.0602476		PLCD3	0.63593	0.0013	0.117212		PCDH1	1.26527	0.0019	0.0682992
FLRT2	-0.875495	0.00055	0.0656472		FLJ22447	0.67842	0.0027	0.193927		DOK3	1.2554	0.0027	0.085582
ACSL3	-0.728156	0.0006	0.069644		HERC5	0.684656	0.0008	0.0861898		APLP1	1.25338	5e-05	0.00536208
KLHL17	0.96512	0.0006	0.069644		COL7A1	0.717075	0.00135	0.120018		CTSV	1.23819	0.0005	0.0288543
MAP3K9	0.76976	0.0006	0.069644		ID3	0.722234	0.0016	0.132946		PTPN6	1.22506	0.0016	0.0620193
CNIH3	-0.895306	0.00065	0.0740883		SERINC2	0.723191	0.0008	0.0861898		CAMSAP3	1.22111	0.01015	0.178443
GRB10	-0.716677	0.00065	0.0740883		NDOR1	0.726209	0.00045	0.0608601		FOXO6	1.2174	0.0113	0.189843
AGRN	-0.774328	0.0007	0.0756957		SYNPO	0.730335	0.00135	0.120018		CYP2S1	1.21482	0.0006	0.0335713
C2CD2L	0.792212	0.0007	0.0756957		ALDH3A1	0.755885	0.00205	0.158913		WNK4	1.20702	0.00865	0.162506
ECM1	0.794215	0.0007	0.0756957		ANKRD1	0.762384	0.00085	0.0900504		ENTPD3	1.20203	0.00165	0.062822
SELM	1.06756	0.0007	0.0756957		CD163L1	0.765795	0.0014	0.122746		TSPYL2	1.20151	5e-05	0.00536208
SLCO4A1	-0.9766	0.0007	0.0756957		IL18	0.792302	0.0008	0.0861898		MMP15	1.19764	5e-05	0.00536208
ZNF428	0.830938	0.0007	0.0756957		ZC3HAV1	0.800401	0.00075	0.0858986		GRIN2D	1.1936	0.01025	0.178979
TRIB2	-0.685837	0.00075	0.0804153		ANGPTL4	0.80153	0.0014	0.122746		STMN3	1.17828	5e-05	0.00536208
C10orf54	1.04656	0.0008	0.0836496		DUSP1	0.814977	5e-05	0.0115573		COL1A2	1.17657	0.00965	0.172961
SGK1	-0.88674	0.0008	0.0836496		HERC6	0.820408	0.00075	0.0858986		HSPA1A	1.17621	0.00035	0.0228637
TAF15	-0.731843	0.0008	0.0836496		MEGF6	0.823655	0.0008	0.0861898		FBXO6	1.17228	0.0118	0.193199
TNC	-0.738249	0.00085	0.0881492		MUC5B	0.852976	0.0008	0.0861898		FAM171A2	1.16264	0.0015	0.0599488
RGS4	1.73828	0.0009	0.0925756		ATAD3B	0.894208	0.00105	0.103478		MARCH3	1.1601	0.0002	0.0162899
CFAP45	1.79682	0.00095	0.0953921		PLCG2	0.895241	0.00155	0.130498		NMB	1.1543	0.00065	0.0355951
FAM109A	0.828057	0.00095	0.0953921		MAP3K14	0.910101	5e-05	0.0115573		JPH2	1.15195	0.0063	0.137415
NUDT13	-1.67777	0.00095	0.0953921		ADM	0.921864	5e-05	0.0115573		SLC6A8	1.1378	0.0009	0.0424253
C22orf46	-0.852585	0.001	0.0973231		IFIT3	0.950097	5e-05	0.0115573		AOC2	1.13428	0.00705	0.146807
CCHCR1	0.737962	0.001	0.0973231		IL11	0.966994	5e-05	0.0115573		C14orf37	1.1321	0.00255	0.0828686
DDX23	0.687486	0.001	0.0973231		CSF3	1.00974	5e-05	0.0115573		RP1L1	1.12527	0.0067	0.143107
SLC12A4	0.740437	0.001	0.0973231		IFI6	1.03716	5e-05	0.0115573		CTSH	1.12321	5e-05	0.00536208
ACYP1	0.876173	0.00105	0.100641		RRAD	1.04033	0.0002	0.0343595		DEF6	1.11882	5e-05	0.00536208
NLRP3	1.09682	0.00105	0.100641		OSGIN1	1.04313	0.0002	0.0343595		IFI6	1.11269	5e-05	0.00536208
CCND3	0.653911	0.0011	0.10309		IGFBP6	1.04687	5e-05	0.0115573		CST6	1.11266	0.00035	0.0228637
GRB7	1.07653	0.0011	0.10309		CPNE7	1.05793	0.00115	0.108296		ASPHD1	1.10684	0.00105	0.0470817
PLXNB3	-0.798226	0.0011	0.10309		AKR1B1	1.05803	0.0001	0.021919		EFEMP1	1.09271	5e-05	0.00536208
PHGDH	-0.736658	0.00115	0.106984		MUC5AC	1.06063	5e-05	0.0115573		S1PR2	1.09219	0.00715	0.147221
CFH	-0.809461	0.0012	0.110017		CADM4	1.09076	0.00065	0.0772285		RAB3A	1.09022	0.0051	0.121766
KRT81	0.827315	0.0012	0.110017		LY6K	1.09327	0.0011	0.10675		HES4	1.08605	0.00695	0.14543
ANGPT1	-1.2595	0.00125	0.112163		FAM65C	1.14055	5e-05	0.0115573		MESP1	1.08396	0.00735	0.148956
ARRB2	1.05531	0.00125	0.112163		NCF2	1.14705	0.00015	0.027637		FAM109A	1.08309	5e-05	0.00536208
PDE4D	-0.730926	0.00125	0.112163		PANX2	1.16458	0.00015	0.027637		RARRES3	1.08179	0.00025	0.018925
FLG	1.77722	0.00135	0.119442		ISG15	1.17268	5e-05	0.0115573		LAYN	1.07522	5e-05	0.00536208
PER1	0.815257	0.00135	0.119442		SPHK1	1.17622	5e-05	0.0115573		KIAA1462	1.07425	0.0004	0.0247481
C11orf86	2.09703	0.0014	0.122157		MISP	1.20098	5e-05	0.0115573		OSR2	1.07189	0.00905	0.167575
RCN3	1.03783	0.0014	0.122157		KRT81	1.21881	5e-05	0.0115573		GPRC5A	1.06973	5e-05	0.00536208
GARS	-0.678036	0.0015	0.124039		IFIT1	1.24058	5e-05	0.0115573		SCG2	1.06732	0.01095	0.186643
IDI1	-0.672677	0.0015	0.124039		FGFR3	1.32901	0.00045	0.0608601		SLC22A5	1.06675	0.00295	0.0903894
ITGA3	-0.819581	0.00145	0.124039		2019-03-04	1.34623	0.001	0.0993203		MLLT11	1.06397	0.00145	0.0590508
LOX	-0.727231	0.0015	0.124039		ATP1A3	1.36383	0.0001	0.021919		SIX2	1.06352	0.00675	0.143107
PKD2	-0.721916	0.0015	0.124039		IFITM10	1.40488	0.00015	0.027637		WTIP	1.06019	0.00435	0.111737
RPS6KA2	-0.832483	0.00145	0.124039		CPA4	1.41144	5e-05	0.0115573		MPP2	1.05207	0.0015	0.0599488
SNTB1	-0.761719	0.0015	0.124039		AOC2	1.42312	0.00045	0.0608601		ARRB2	1.0489	0.00055	0.0313184
TMX3	-0.661683	0.0015	0.124039		IFIT2	1.45637	5e-05	0.0115573		SERPINB2	1.04502	0.0004	0.0247481
AMIGO2	-0.721849	0.00155	0.125709		ENG	1.52973	0.00025	0.0392377		FAM46B	1.04478	0.00275	0.0865275
SEMA3F	1.10866	0.00155	0.125709		MAGEC2	1.56015	0.0013	0.117212		PHLDB3	1.0411	0.00135	0.0558622
TNFSF10	-0.909955	0.00155	0.125709		IL7R	1.61128	5e-05	0.0115573		PTGFRN	1.02384	0.00025	0.018925
PNP	0.668444	0.0016	0.128122		STC2	1.66082	0.00035	0.0523476		NANOS1	1.02292	0.0036	0.100495
ZNF503	1.17574	0.0016	0.128122		KRT85	1.66507	0.0008	0.0861898		SELO	1.02158	0.00015	0.0126167
ASS1	-0.727261	0.00165	0.130474		LOC101928841	1.67011	5e-05	0.0115573		RARRES2	1.02132	0.0093	0.170487
CRISPLD2	0.858189	0.00165	0.130474		OASL	1.75637	5e-05	0.0115573		IFI30	1.01961	5e-05	0.00536208
NEGR1	0.827945	0.0017	0.132768		ZNF114	1.80841	5e-05	0.0115573		MAP6D1	1.01578	0.01045	0.181731
TMED1	0.690591	0.0017	0.132768		LYPD3	1.8909	0.0027	0.193927		AVPI1	1.01023	0.0005	0.0288543
CCDC106	0.76064	0.00175	0.134188		KISS1	2.01255	5e-05	0.0115573		GPRASP2	1.00868	0.00945	0.171768
GPT2	-0.704393	0.00175	0.134188		SUSD2	2.07046	5e-05	0.0115573		LY6K	1.00707	0.0025	0.0816561
PDXP	0.839063	0.00175	0.134188		CCL26	2.0956	0.0002	0.0343595		C4BPB	1.00233	0.00075	0.0377021
CD320	0.663707	0.0018	0.135557		GPNMB	2.1127	0.002	0.155988		KRT81	0.999857	0.0001	0.0089993
OTUD3	0.895945	0.0018	0.135557		CCL20	2.14247	0.0002	0.0343595		NRGN	0.98687	5e-05	0.00536208
TMEM81	1.4871	0.0018	0.135557		MAGEB2	2.1433	0.00015	0.027637		ULBP2	0.98622	0.0004	0.0247481
IFI44	-0.817795	0.00185	0.137684		CDH13	2.15208	0.00235	0.177831		PDE4B	0.986127	0.0055	0.126618
IL1B	0.717402	0.00185	0.137684		IGF2	2.17369	5e-05	0.0115573		CD14	0.979294	0.0019	0.0682992
STOM	0.762376	0.0019	0.140578		SLAMF7	2.19248	5e-05	0.0115573		CKB	0.973563	5e-05	0.00536208
N4BP2	-0.79755	0.00195	0.143438		S100P	2.25181	5e-05	0.0115573		KDR	0.969384	0.0051	0.121766
CDH24	0.836019	0.002	0.144594		WFDC21P	2.31996	5e-05	0.0115573		LHFPL4	0.967815	0.01155	0.191542
KCNJ14	1.71032	0.002	0.144594		HSPB8	2.36272	5e-05	0.0115573		RHOD	0.965233	0.0055	0.126618
UBTD1	0.717286	0.002	0.144594		SPARC	2.45649	0.00095	0.095852		LMTK3	0.954992	0.00695	0.14543
C11orf45	-1.28113	0.00205	0.145711		AKR1C1	2.641	5e-05	0.0115573		STOM	0.95425	5e-05	0.00536208
TMEM106B	-0.654001	0.00205	0.145711		DIO2	3.08838	5e-05	0.0115573		EMC3-AS1	0.954121	0.0032	0.0935927
VNN1	-1.05463	0.00205	0.145711		IGFN1	3.15532	5e-05	0.0115573		SEMA3F	0.953681	0.0048	0.118336
NEURL4	0.706889	0.0021	0.147607		PI3	4.99141	0.00045	0.0608601		GAS6-AS2	0.952168	0.008	0.156225
SCARF2	1.53823	0.0021	0.147607							HSPA12A	0.945256	0.008	0.156225
LZTFL1	-0.763659	0.00215	0.150286							ANGPTL4	0.944579	0.00025	0.018925
PPP1R10	-0.683061	0.0022	0.152101							PAIP2B	0.938649	0.01025	0.178979
TMEM163	-0.787554	0.0022	0.152101							CADM4	0.937614	0.003	0.09084
C15orf52	-0.646547	0.00225	0.153876							ICAM2	0.931487	0.00095	0.0439768
GGPS1	-0.800038	0.00225	0.153876							SPHK1	0.927972	0.0007	0.0369193
AOC2	1.29958	0.0023	0.154785							KIAA1161	0.920622	0.00245	0.0812604
LFNG	-0.750828	0.0023	0.154785							MYO1D	0.917075	0.00525	0.124424
NT5E	-0.778797	0.0023	0.154785							TCTA	0.912391	0.00015	0.0126167
IFIT3	-0.657463	0.0024	0.159815							IL1B	0.912128	5e-05	0.00536208
SLC9A8	-0.780733	0.0024	0.159815							IRGQ	0.911924	0.0001	0.0089993
EDN1	-0.893267	0.00245	0.161445							PDXP	0.911179	0.00035	0.0228637
ZNF181	-1.2017	0.00245	0.161445							MCAM	0.906491	5e-05	0.00536208
CRADD	0.906694	0.00255	0.166302							MFSD2A	0.904936	0.00465	0.115971
PNPLA2	0.621184	0.00255	0.166302							MRPL41	0.901843	5e-05	0.00536208
ADD3	-0.634944	0.0027	0.17307							CPM	0.901296	0.00265	0.0850445
BTG1	-0.674576	0.00275	0.17307							VWA1	0.900861	0.00075	0.0377021
CCDC18	-0.835301	0.0029	0.17307							OSGIN1	0.897543	0.0019	0.0682992
CD24	-0.786475	0.0028	0.17307							APBB1	0.896046	0.0013	0.0544941
COL18A1	-0.635096	0.0029	0.17307							CRISPLD2	0.895144	0.00075	0.0377021
DOK3	1.26395	0.00285	0.17307							TUBB2A	0.893056	0.00035	0.0228637
EFEMP1	0.709043	0.00275	0.17307							IFITM1	0.891891	0.00195	0.0697071
FSCN1	0.62732	0.00285	0.17307							LIPH	0.8906	0.00035	0.0228637
H1F0	-0.739198	0.00285	0.17307							LOC730101	0.889028	0.00205	0.0724765
HKDC1	-1.09373	0.0027	0.17307							SIPA1L2	0.885566	0.0078	0.154428
LIMCH1	0.625966	0.00285	0.17307							AQP3	0.882787	0.0004	0.0247481
PPA2	-0.633959	0.0029	0.17307							CAPN5	0.88243	0.00035	0.0228637
PTRF	0.690824	0.0029	0.17307							ECM1	0.868103	0.0001	0.0089993
TRAFD1	0.706107	0.0028	0.17307							TMED1	0.867769	0.0001	0.0089993
TRNAU1AP	-0.971788	0.0027	0.17307							TGM2	0.86764	0.00065	0.0355951
WNK4	1.39565	0.00285	0.17307							GATA2	0.865928	0.00505	0.121474
XAF1	-0.881427	0.00285	0.17307							GNG11	0.865541	5e-05	0.00536208
ZFP69B	-1.20765	0.00275	0.17307							PDK4	0.865385	0.0035	0.0992104
KLF6	-0.642845	0.00295	0.173597							DIXDC1	0.857993	0.00805	0.156253
STS	-0.720982	0.00295	0.173597							IGSF8	0.856765	0.001	0.0457972
XBP1	-0.61733	0.00295	0.173597							TRAFD1	0.855589	0.00035	0.0228637
ABHD8	0.663242	0.003	0.174912							ITGB3	0.854344	0.0033	0.095433
CSF2	0.610323	0.003	0.174912							EGFL7	0.853277	0.00075	0.0377021
MAP2K3	0.633654	0.00305	0.177012							DNAJC6	0.847594	0.0008	0.0395969
CTSH	0.777055	0.0031	0.177471							FAT3	0.846567	0.01035	0.180236
HMGCS1	-0.665194	0.0031	0.177471							SECTM1	0.838548	0.0015	0.0599488
SVIL	-0.669106	0.0031	0.177471							DUSP1	0.837259	0.0001	0.0089993
UGGT2	-0.748672	0.00315	0.179522							CDH24	0.834935	0.00125	0.0532657
SMTN	0.625321	0.00325	0.18439							ZNF428	0.830238	0.0006	0.0335713
PDGFC	-0.613893	0.00335	0.188374							SUSD6	0.822508	0.0017	0.0639687
PXYLP1	1.1002	0.00335	0.188374							CRADD	0.822057	0.0039	0.104779
CCNG2	-0.620761	0.00345	0.193139							NNMT	0.814679	0.00095	0.0439768
LPIN1	-0.656792	0.0035	0.193371							ST3GAL5	0.814439	0.0029	0.0892825
OSER1-AS1	-1.11947	0.0035	0.193371							TMCC2	0.811821	0.0079	0.155451
ZDHHC2	-0.635603	0.0035	0.193371							CDR2L	0.810752	0.00035	0.0228637
MEGF8	-0.730142	0.00355	0.194435							THBS2	0.808533	0.0121	0.19661
TNS4	0.821645	0.00355	0.194435							LPPR2	0.80806	0.0003	0.0218119
NET1	-0.594882	0.0036	0.196324							SNPH	0.806618	0.00435	0.111737
ANKRD13B	0.896496	0.0037	0.199202							SMPD1	0.802052	0.00015	0.0126167
HFE	-0.787633	0.0037	0.199202							HABP4	0.801799	0.0013	0.0544941
TRNT1	-0.842607	0.0037	0.199202							ANK3	0.801531	0.00765	0.152869
ATF6B	-0.609523	0.00375	0.199349							DPF1	0.797001	0.01105	0.187602
C5orf15	-0.601782	0.00375	0.199349							SESN3	0.796624	0.00655	0.141193
ODF2L	-0.64783	0.00375	0.199349							ALDH1A3	0.795382	0.0049	0.119655
										HIST1H2BD	0.791539	0.0062	0.136157
										KIAA0513	0.791335	0.00735	0.148956
										LIMCH1	0.791054	0.00035	0.0228637
										NLRP3	0.790001	0.01115	0.188059
										MDK	0.789344	0.00075	0.0377021
										TNFRSF11A	0.787912	0.0081	0.156515
										ZNF850	0.784361	0.00655	0.141193
										C2CD2L	0.78181	0.00035	0.0228637
										MAST3	0.78063	0.0016	0.0620193
										CYP1B1	0.778138	0.00075	0.0377021
										PTGES	0.77413	0.0001	0.0089993
										FLNC	0.772857	0.00035	0.0228637
										SIRT2	0.772191	0.0062	0.136157
										CSPG4	0.771875	0.001	0.0457972
										FAM171B	0.771475	0.00235	0.0793757
										FSCN1	0.770379	0.00015	0.0126167
										CCDC85B	0.769118	0.00015	0.0126167
										GM2A	0.768568	0.00035	0.0228637
										PTRF	0.762177	0.00055	0.0313184
										NBPF3	0.761757	0.00675	0.143107
										ABHD8	0.756914	0.00085	0.0408159
										UBTD1	0.756633	0.00125	0.0532657
										SDSL	0.756581	0.0092	0.169377
										ACYP1	0.754355	0.00305	0.0917067
										ANKRD13B	0.75371	0.01115	0.188059
										PBX1	0.749289	0.00515	0.122732
										EEF1A2	0.747987	0.0003	0.0218119
										ARHGEF26	0.746882	0.0032	0.0935927
										PLA2G15	0.743931	0.0018	0.0667556
										CSF3	0.742652	0.00135	0.0558622
										G0S2	0.741808	0.00025	0.018925
										RBM38	0.741292	0.002	0.0709036
										SIPA1	0.737389	0.0002	0.0162899
										JAG2	0.734962	0.00765	0.152869
										PLSCR4	0.731621	0.0088	0.163889
										CTSZ	0.730238	0.00045	0.027061
										ADAMTS1	0.717735	0.00495	0.120192
										JMJD6	0.715729	0.00165	0.062822
										TPST2	0.714482	0.00695	0.14543
										SPINT1	0.712708	0.0048	0.118336
										FRMD8	0.712565	0.00185	0.0674438
										SERTAD1	0.712064	0.0021	0.0734372
										MARK4	0.710891	0.00215	0.0741779
										TEX264	0.710418	0.00355	0.100186
										CNNM3	0.710158	0.00335	0.0966618
										CCND3	0.709762	0.0004	0.0247481
										SCARA3	0.709732	0.0028	0.0872475
										KLHL11	0.699241	0.00645	0.140448
										CYB5A	0.697887	0.0073	0.148956
										MAOA	0.697859	0.00315	0.0931893
										COX14	0.696778	0.00825	0.157755
										GIT1	0.695544	0.00065	0.0355951
										CCDC106	0.69279	0.0036	0.100495
										FAM105A	0.690975	0.01085	0.18642
										AOX1	0.690377	0.00115	0.0498295
										UNC119	0.690229	0.00605	0.134237
										ISG15	0.687726	0.0024	0.0804313
										LGMN	0.686228	0.0003	0.0218119
										ITM2C	0.682493	0.00115	0.0498295
										SCN5A	0.681004	0.005	0.120949
										MAP3K9	0.677959	0.00215	0.0741779
										TP53I13	0.67749	0.0023	0.0783034
										SLC25A4	0.677406	0.0016	0.0620193
										SLC45A3	0.671538	0.00735	0.148956
										POLR3K	0.671271	0.01175	0.192871
										RASSF7	0.670051	0.0045	0.113773
										SH3BP5L	0.667638	0.00135	0.0558622
										SNAPC2	0.667597	0.00455	0.114812
										AKAP17A	0.667272	0.0046	0.11517
										RASSF5	0.667156	0.0059	0.13274
										GPR153	0.666999	0.00595	0.133398
										SPR	0.666147	0.00495	0.120192
										LY6E	0.665941	0.00095	0.0439768
										ACAA1	0.663495	0.0038	0.103169
										IDH2	0.662805	0.00505	0.121474
										TSEN54	0.662588	0.01245	0.199774
										AGPAT2	0.661839	0.002	0.0709036
										FBXL18	0.659456	0.0025	0.0816561
										CLN5	0.658455	0.00585	0.132077
										PNP	0.657984	0.0011	0.0489824
										CD320	0.656739	0.0018	0.0667556
										COL1A1	0.653594	0.00915	0.16894
										KIAA1522	0.652327	0.0042	0.108971
										RAB11FIP5	0.650356	0.00245	0.0812604
										TYRO3	0.649899	0.00775	0.153912
										CNPY3	0.648852	0.0027	0.085582
										TSEN34	0.648155	0.00145	0.0590508
										DKK1	0.647379	0.0022	0.0752973
										CCHCR1	0.647024	0.0028	0.0872475
										UNC45A	0.641107	0.0029	0.0892825
										DDX23	0.639871	0.00235	0.0793757
										HS6ST1	0.639759	0.0101	0.178295
										FAM8A1	0.63825	0.0074	0.149499
										WHAMM	0.636015	0.0121	0.19661
										ATP6V0A1	0.635337	0.0028	0.0872475
										DDRGK1	0.633624	0.0036	0.100495
										MAP3K14	0.63302	0.005	0.120949
										CD163L1	0.631878	0.01035	0.180236
										PNPLA2	0.631549	0.0014	0.057561
										SHROOM3	0.630877	0.0036	0.100495
										MFAP1	0.630844	0.0032	0.0935927
										TMEM156	0.62943	0.0037	0.101525
										FKBP5	0.628933	0.0027	0.085582
										ACSF2	0.615781	0.00855	0.161334
										CHPF	0.614889	0.0038	0.103169
										MLEC	0.614601	0.00395	0.105901
										ATP6V1F	0.613404	0.00345	0.0980089
										CLCN4	0.612987	0.00415	0.108549
										LPCAT1	0.612478	0.00305	0.0917067
										GNA11	0.61242	0.0021	0.0734372
										SOCS7	0.610635	0.01025	0.178979
										LSR	0.608576	0.0058	0.131873
										SNRPA1	0.608489	0.00545	0.125918
										RAB11FIP1	0.606537	0.00695	0.14543
										MTCH1	0.606527	0.0076	0.152343
										SLC9A3R1	0.606399	0.00285	0.0883775
										TMEM54	0.603679	0.00445	0.113176
										SDPR	0.603077	0.00955	0.172127
										KIAA0930	0.602833	0.0051	0.121766
										SLC12A4	0.598965	0.00665	0.142631
										DEDD2	0.597326	0.0072	0.148014
										SCAND1	0.597295	0.0079	0.155451
										NINJ1	0.597161	0.0095	0.171949
										SLC41A1	0.596639	0.0042	0.108971
										GSTM3	0.596205	0.0047	0.11654
										GPX3	0.595845	0.0026	0.0840688
										AFAP1L2	0.592929	0.00825	0.157755
										ANOS1	0.592683	0.00885	0.164582
										NENF	0.591639	0.00965	0.172961
										SIRT7	0.586451	0.01225	0.197798
										ZMYND19	0.586005	0.00955	0.172127
										PLA2G16	0.581967	0.0054	0.125918
										TMED3	0.581303	0.00465	0.115971
										EXTL3	0.580154	0.00655	0.141193
										NIPAL3	0.57962	0.0047	0.11654
										CREBZF	0.578339	0.0092	0.169377
										GPATCH11	0.578315	0.00825	0.157755
										XYLT2	0.57516	0.0098	0.174194
										CD68	0.573601	0.0042	0.108971
										MAP2K3	0.570573	0.00675	0.143107
										HPSE	0.569591	0.00835	0.15943
										ARMCX2	0.569151	0.00545	0.125918
										FOXK1	0.567622	0.0065	0.14106
										SART1	0.566645	0.0041	0.107679
										CHID1	0.565873	0.007	0.146239
										KLC2	0.56084	0.0066	0.141795
										SDF4	0.560625	0.0058	0.131873
										WWC1	0.560097	0.0094	0.171101
										CLU	0.557085	0.00655	0.141193
										CD81	0.552203	0.006	0.134052
										LETM1	0.551324	0.0079	0.155451
										CCDC86	0.551043	0.0087	0.16297
										STIM1	0.54621	0.00785	0.155179
										GOLIM4	0.544421	0.00685	0.14475
										HSPA1B	0.542172	0.0106	0.183349
										REXO1	0.540652	0.0109	0.186643
										ATP6V0B	0.540277	0.0077	0.15363
										KLHL36	0.538684	0.01185	0.193771
										CLTB	0.533017	0.00715	0.147221
										DDAH1	0.531421	0.00755	0.152052
										MGAT5	0.528419	0.0111	0.187955
										ITFG3	0.527404	0.01095	0.186643
										TMED9	0.527216	0.0096	0.172787
										PARP2	0.522815	0.012	0.195478
										TRAF3	0.52189	0.01005	0.177656
										TMEM2	0.52041	0.0117	0.192541
										AMOTL1	0.519005	0.01055	0.182976
										GADD45GIP1	0.517214	0.01095	0.186643
										FBN1	0.514882	0.0124	0.199469
										SMTN	0.514286	0.01145	0.190868
										KMT2D	0.513907	0.01195	0.195158
										SYNGR2	0.513092	0.01165	0.191964
										MAP1S	0.507009	0.01215	0.196677
										GSTP1	0.505596	0.01165	0.191964
										MORC4	-0.507272	0.01085	0.18642
										GPAA1	-0.507407	0.0118	0.193199
										TPCN1	-0.508078	0.01135	0.190186
										MTHFD2	-0.513346	0.01085	0.18642
										GAS6	-0.522791	0.00855	0.161334
										RFX5	-0.525802	0.01095	0.186643
										FAM129A	-0.525814	0.00795	0.155721
										SEMA3C	-0.527129	0.00935	0.170916
										COL18A1	-0.527429	0.00825	0.157755
										SPRY2	-0.528057	0.01145	0.190868
										ARHGEF2	-0.529875	0.0109	0.186643
										SMYD2	-0.53221	0.01235	0.198914
										TPP1	-0.534339	0.0086	0.161803
										GSE1	-0.534589	0.0111	0.187955
										XPOT	-0.538176	0.00875	0.163431
										STEAP3	-0.540292	0.01055	0.182976
										SRSF6	-0.545117	0.0067	0.143107
										TMX3	-0.546146	0.01025	0.178979
										ANXA3	-0.547774	0.0063	0.137415
										EREG	-0.54875	0.01145	0.190868
										IDI1	-0.55002	0.0097	0.173374
										ARL4C	-0.550208	0.00545	0.125918
										UBE2G2	-0.552918	0.00905	0.167575
										PPP1R11	-0.554326	0.00815	0.156775
										ADD3	-0.555212	0.00605	0.134237
										RCCD1	-0.559118	0.011	0.187
										SMG9	-0.560714	0.0102	0.178979
										RBM26	-0.562846	0.00815	0.156775
										TUBA1A	-0.564836	0.0061	0.134881
										ERLIN1	-0.569417	0.0033	0.095433
										XPNPEP1	-0.570629	0.0071	0.146897
										PPP1CB	-0.571051	0.00585	0.132077
										SLC38A1	-0.572491	0.00975	0.173785
										PIEZO1	-0.573883	0.00725	0.148567
										LAMA5	-0.574829	0.00845	0.160388
										DOCK4	-0.576264	0.0039	0.104779
										CARS	-0.583929	0.0039	0.104779
										MSMO1	-0.58544	0.0053	0.124919
										SYNJ2	-0.585761	0.00605	0.134237
										NDRG3	-0.5859	0.0037	0.101525
										AARS	-0.586137	0.00485	0.119112
										ACTR1B	-0.587321	0.0052	0.123695
										TGFBR2	-0.58742	0.0074	0.149499
										UFL1	-0.5892	0.01165	0.191964
										TET2	-0.594528	0.00965	0.172961
										IRS1	-0.595817	0.00325	0.094625
										MEGF8	-0.596341	0.0095	0.171949
										FASN	-0.598005	0.00345	0.0980089
										DDX60	-0.598091	0.0098	0.174194
										PTDSS2	-0.598159	0.01175	0.192871
										DPYD	-0.598204	0.0039	0.104779
										LANCL1	-0.598321	0.0045	0.113773
										SEPT10	-0.598932	0.00325	0.094625
										SLC16A7	-0.599302	0.00955	0.172127
										NUP107	-0.599584	0.00405	0.106584
										ZMYND8	-0.600429	0.0053	0.124919
										SH3TC2	-0.600583	0.00795	0.155721
										SLC1A5	-0.60091	0.00445	0.113176
										OARD1	-0.601037	0.0095	0.171949
										RBM3	-0.602725	0.003	0.09084
										PYGL	-0.602861	0.0029	0.0892825
										IFT52	-0.604279	0.0078	0.154428
										OBFC1	-0.605181	0.006	0.134052
										GADD45A	-0.607002	0.00415	0.108549
										KIAA0141	-0.607369	0.01155	0.191542
										EDIL3	-0.608208	0.0032	0.0935927
										MID1IP1	-0.608319	0.00545	0.125918
										GPR108	-0.609305	0.0034	0.0976665
										EIF1	-0.609482	0.00545	0.125918
										VPS36	-0.615231	0.0076	0.152343
										DIAPH2	-0.615839	0.012	0.195478
										EIF5	-0.616896	0.00345	0.0980089
										CREBRF	-0.619503	0.0106	0.183349
										GPC6	-0.619824	0.01015	0.178443
										NET1	-0.620249	0.00165	0.062822
										WARS	-0.621302	0.0028	0.0872475
										C22orf46	-0.621769	0.0085	0.160863
										KIAA1551	-0.62179	0.0047	0.11654
										USP6NL	-0.622327	0.01115	0.188059
										ZC3H7A	-0.622506	0.0033	0.095433
										AHR	-0.623309	0.0022	0.0752973
										ITGB4	-0.624549	0.00495	0.120192
										CNDP2	-0.628795	0.00255	0.0828686
										AHNAK2	-0.628973	0.003	0.09084
										ARRDC3	-0.632586	0.0018	0.0667556
										SPRY4	-0.633605	0.0044	0.112796
										LAMA3	-0.635616	0.00365	0.101525
										ZNF827	-0.636522	0.0053	0.124919
										N4BP2	-0.636561	0.01225	0.197798
										NFIL3	-0.637853	0.0065	0.14106
										KLF3	-0.638405	0.0049	0.119655
										USP25	-0.639879	0.0056	0.128004
										UFSP2	-0.642352	0.01165	0.191964
										CAPN2	-0.643284	0.00685	0.14475
										HLCS	-0.643331	0.0073	0.148956
										AIM1	-0.644281	0.0024	0.0804312
										ZNF621	-0.644588	0.0031	0.0927765
										HMGCL	-0.645308	0.0091	0.168258
										TMBIM4	-0.645477	0.0051	0.121766
										IQGAP3	-0.645646	0.00175	0.0656582
										BACH1	-0.649026	0.0043	0.110895
										CXCL1	-0.650163	0.0037	0.101525
										C5orf15	-0.650234	0.00125	0.0532657
										FER	-0.650595	0.0015	0.0599488
										RASA1	-0.650784	0.00075	0.0377021
										TMEM106B	-0.653294	0.0013	0.0544941
										IRAK3	-0.654457	0.0025	0.0816561
										CTGF	-0.65543	0.00275	0.0865275
										YARS	-0.655669	0.00345	0.0980089
										EIF2B2	-0.656176	0.00215	0.0741779
										ZDHHC2	-0.658868	0.00215	0.0741779
										DOCK1	-0.662528	0.00115	0.0498295
										AMMECR1	-0.662833	0.00805	0.156253
										ZBTB2	-0.663612	0.00535	0.12518
										CPEB2	-0.664678	0.0046	0.11517
										PKD2	-0.666972	0.00405	0.106584
										CELSR1	-0.667603	0.00155	0.061187
										ETV1	-0.667801	0.00165	0.062822
										CDC42EP3	-0.669192	0.0012	0.0518215
										SORCS2	-0.670306	0.0019	0.0682992
										IFT172	-0.671337	0.0066	0.141795
										RCSD1	-0.672613	0.00445	0.113176
										ABCC3	-0.672671	0.00185	0.0674438
										LZTFL1	-0.674518	0.0034	0.0976665
										UGGT2	-0.675394	0.00625	0.137021
										ZNF268	-0.675472	0.0059	0.13274
										SVIL	-0.6771	0.00185	0.0674438
										PHLDA1	-0.677929	0.00845	0.160388
										GGPS1	-0.684027	0.0081	0.156515
										ASS1	-0.684653	0.0027	0.085582
										NABP1	-0.685201	0.002	0.0709036
										ITGA1	-0.686341	0.0115	0.191453
										KLHL4	-0.687403	0.0057	0.130059
										PPAP2B	-0.688017	0.0015	0.0599488
										CA12	-0.688074	0.00405	0.106584
										MED12	-0.689528	0.00245	0.0812604
										MEX3C	-0.692027	0.0021	0.0734372
										LETMD1	-0.692642	0.0071	0.146897
										CHMP4A	-0.696275	0.00545	0.125918
										TRIOBP	-0.697212	0.004	0.106584
										LBR	-0.698694	0.00035	0.0228637
										TADA2A	-0.700272	0.0112	0.188655
										CXCL2	-0.700537	0.00315	0.0931893
										BCAS3	-0.700929	0.0081	0.156515
										ODF2L	-0.701252	0.00115	0.0498295
										ZNF655	-0.702687	0.01155	0.191542
										PNKP	-0.705475	0.00555	0.127541
										LAMC2	-0.706384	0.00115	0.0498295
										LOC146880	-0.709249	0.00815	0.156775
										ACSL3	-0.709335	0.0007	0.0369193
										STAG1	-0.711127	0.0007	0.0369193
										PDE4D	-0.714276	0.00075	0.0377021
										HERC2P2	-0.714725	0.0071	0.146897
										H6PD	-0.717573	0.0004	0.0247481
										MAT2A	-0.718438	0.0046	0.11517
										IKBKB	-0.720542	0.0013	0.0544941
										FKBP3	-0.720669	0.00995	0.17613
										SPRED3	-0.722282	0.0093	0.170487
										NT5E	-0.722683	0.00425	0.110047
										APH1B	-0.723466	0.00875	0.163431
										CD24	-0.726697	0.00535	0.12518
										EIF2D	-0.726794	0.001	0.0457972
										NAPRT	-0.727091	0.00935	0.170916
										ST6GAL1	-0.728883	0.00265	0.0850445
										ZRANB2	-0.729898	0.00045	0.027061
										GRB10	-0.736291	0.0004	0.0247481
										MKL2	-0.740317	0.00185	0.0674438
										KCNQ5	-0.740591	0.0049	0.119655
										XBP1	-0.741113	0.0003	0.0218119
										POLA1	-0.747299	0.00085	0.0408159
										GARS	-0.751567	0.00025	0.018925
										STARD4	-0.751984	0.00165	0.062822
										COL7A1	-0.757354	0.00085	0.0408159
										HMGCS1	-0.762281	0.0007	0.0369193
										RFNG	-0.763389	0.00405	0.106584
										PSPH	-0.76358	0.00095	0.0439768
										PPA2	-0.764039	0.0001	0.0089993
										JDP2	-0.769681	0.00845	0.160388
										PDGFC	-0.770893	0.0001	0.0089993
										SPDEF	-0.771389	0.0005	0.0288543
										CHRNB1	-0.771569	0.00405	0.106584
										SARS	-0.776044	5e-05	0.00536208
										MTURN	-0.776073	0.0088	0.163889
										LOC374443	-0.779416	0.0084	0.160148
										FPGS	-0.780271	0.0004	0.0247481
										MOCOS	-0.782277	0.00215	0.0741779
										GPT2	-0.788002	0.00025	0.018925
										TMEM67	-0.788175	0.00705	0.146807
										PMAIP1	-0.791629	0.00015	0.0126167
										SEMA3A	-0.793828	0.00055	0.0313184
										EEF2K	-0.797199	0.0017	0.0639687
										ABCA1	-0.797423	0.0007	0.0369193
										IL31RA	-0.798869	0.0022	0.0752973
										PHGDH	-0.798965	0.00065	0.0355951
										ORAI3	-0.801565	0.0037	0.101525
										RETSAT	-0.801695	0.00025	0.018925
										ACADVL	-0.805981	0.00045	0.027061
										FN1	-0.806308	0.0021	0.0734372
										OASL	-0.816146	0.00595	0.133398
										FUBP1	-0.816773	0.00025	0.018925
										N4BP2L2	-0.821486	0.0005	0.0288543
										CALHM2	-0.825685	0.0008	0.0395969
										CHD1L	-0.826191	0.0003	0.0218119
										SLC20A1	-0.830034	0.00085	0.0408159
										PYROXD2	-0.831356	0.0056	0.128004
										BTG1	-0.83623	5e-05	0.00536208
										MCL1	-0.837658	0.0001	0.0089993
										CAB39L	-0.838837	0.00675	0.143107
										HERPUD1	-0.841015	5e-05	0.00536208
										ATF6B	-0.841367	5e-05	0.00536208
										LAMB2	-0.84233	0.0001	0.0089993
										CDCA7	-0.843893	0.0009	0.0424253
										DDIT4	-0.844728	0.00015	0.0126167
										VEGFA	-0.844996	0.00015	0.0126167
										TAF15	-0.845805	0.0001	0.0089993
										TMEM218	-0.849022	0.0061	0.134881
										SLC9A8	-0.84916	0.00085	0.0408159
										TRNT1	-0.854856	0.00145	0.0590508
										CCDC18	-0.854925	0.0026	0.0840688
										ZNF12	-0.857365	0.00245	0.0812604
										ATF3	-0.860792	0.0037	0.101525
										ATP5S	-0.864983	0.01245	0.199774
										CEBPG	-0.868105	5e-05	0.00536208
										NRG1	-0.872266	0.0001	0.0089993
										XAF1	-0.874502	0.0024	0.0804313
										ACP6	-0.878097	0.00105	0.0470817
										H1F0	-0.881362	0.00035	0.0228637
										GGT5	-0.88211	0.0013	0.0544941
										KNTC1	-0.883124	5e-05	0.00536208
										GTPBP2	-0.885229	0.0036	0.100495
										TOM1L1	-0.889629	0.01015	0.178443
										KLF6	-0.892445	5e-05	0.00536208
										LIPG	-0.894249	0.00375	0.10246
										AMIGO2	-0.896643	5e-05	0.00536208
										FADS2	-0.89727	0.0113	0.189843
										BBC3	-0.898266	0.0046	0.11517
										SESN2	-0.899837	0.00025	0.018925
										BBS1	-0.900018	0.0027	0.085582
										KRCC1	-0.900505	0.0006	0.0335713
										ITPR3	-0.901305	5e-05	0.00536208
										SLC7A11	-0.901612	5e-05	0.00536208
										ZNF181	-0.904967	0.00975	0.173785
										TCN2	-0.912406	0.0094	0.171101
										LINC01139	-0.91273	0.01145	0.190868
										TMEM63A	-0.916221	0.00985	0.174841
										SPAG16	-0.917959	0.0063	0.137415
										C8orf58	-0.920731	0.01215	0.196677
										EGR1	-0.921843	0.0002	0.0162899
										GSTA4	-0.926767	0.0116	0.191964
										ZNF514	-0.928007	0.00505	0.121474
										NICN1	-0.930588	0.0087	0.16297
										CFH	-0.933315	0.0001	0.0089993
										FAM86DP	-0.934046	0.00805	0.156253
										ANK2	-0.940648	0.00045	0.027061
										TRIB2	-0.943788	5e-05	0.00536208
										NRIP1	-0.945245	0.0001	0.0089993
										TMEM163	-0.94593	0.0003	0.0218119
										GDF15	-0.947246	0.00015	0.0126167
										SLC29A2	-0.947608	0.00115	0.0498295
										TMEM44	-0.954139	0.0005	0.0288543
										GALNT7	-0.957078	5e-05	0.00536208
										DHRS1	-0.957447	0.0018	0.0667556
										FOS	-0.961192	0.00035	0.0228637
										ATF4	-0.961649	5e-05	0.00536208
										TCP11L2	-0.966038	0.00035	0.0228637
										SHH	-0.966493	0.00035	0.0228637
										HDHD2	-0.969895	0.0017	0.0639687
										TCTN1	-0.97603	0.0086	0.161803
										ANKRD29	-0.979549	0.0032	0.0935927
										MMAB	-0.981714	0.0001	0.0089993
										CNTNAP1	-0.984484	0.0001	0.0089993
										COX20	-0.985408	0.00025	0.018925
										SNTB1	-0.985475	5e-05	0.00536208
										SLC1A4	-0.986564	0.0001	0.0089993
										CEP83	-0.990635	0.0014	0.057561
										OSER1-AS1	-0.992265	0.00485	0.119112
										PHF14	-0.993818	0.0005	0.0288543
										ARSA	-0.999165	0.01135	0.190186
										DNAH2	-1.00086	5e-05	0.00536208
										CTBP1-AS2	-1.00334	0.00315	0.0931893
										THUMPD3-AS1	-1.00373	0.0097	0.173374
										SPAG4	-1.00384	0.0076	0.152343
										XPC	-1.00456	0.00025	0.018925
										C15orf52	-1.00576	5e-05	0.00536208
										TRNAU1AP	-1.0084	0.00105	0.0470817
										LSS	-1.00919	5e-05	0.00536208
										SDK1	-1.01685	0.00405	0.106584
										FSIP2	-1.02314	0.0025	0.0816561
										ZNF767P	-1.03396	0.00775	0.153912
										ATP8A1	-1.03728	5e-05	0.00536208
										FZD8	-1.04653	0.0003	0.0218119
										ZBTB26	-1.04798	0.00715	0.147221
										SLC38A2	-1.04989	5e-05	0.00536208
										LPIN1	-1.05031	5e-05	0.00536208
										TMEM135	-1.05279	5e-05	0.00536208
										RPL22L1	-1.05637	5e-05	0.00536208
										TSC22D3	-1.05951	5e-05	0.00536208
										RPS6KA2	-1.05992	5e-05	0.00536208
										FLRT2	-1.06063	5e-05	0.00536208
										PLXNB3	-1.06799	5e-05	0.00536208
										MSLN	-1.0686	5e-05	0.00536208
										NOXA1	-1.08133	0.0037	0.101525
										IPO5P1	-1.0854	0.00795	0.155721
										CRNDE	-1.08898	0.00185	0.0674438
										LINC00472	-1.10483	0.0007	0.0369193
										ITGA3	-1.10697	5e-05	0.00536208
										NRBP2	-1.10877	0.0004	0.0247481
										PSMD5-AS1	-1.11008	0.00065	0.0355951
										ALG10B	-1.11252	0.0009	0.0424253
										CYP4V2	-1.12136	5e-05	0.00536208
										LINC00941	-1.13259	0.0008	0.0395969
										NEAT1	-1.14647	5e-05	0.00536208
										VNN1	-1.15273	0.00045	0.027061
										SGK1	-1.16197	5e-05	0.00536208
										CNIH3	-1.16788	5e-05	0.00536208
										SREBF1	-1.16814	5e-05	0.00536208
										OXCT1	-1.16862	5e-05	0.00536208
										FAM13C	-1.17256	0.00775	0.153912
										TMEM106A	-1.17855	0.00925	0.170055
										MTHFD1L	-1.18277	0.0001	0.0089993
										SLCO4C1	-1.18634	0.00295	0.0903894
										LURAP1L	-1.18645	0.00105	0.0470817
										CLIP4	-1.18808	5e-05	0.00536208
										C20orf96	-1.19342	0.00025	0.018925
										SEL1L3	-1.2047	5e-05	0.00536208
										RNF32	-1.20673	0.00755	0.152052
										SPACA6P	-1.21415	0.0062	0.136157
										MIR100HG	-1.22714	5e-05	0.00536208
										ERRFI1	-1.23421	5e-05	0.00536208
										ATP8B3	-1.24208	0.00075	0.0377021
										ASIC3	-1.2476	0.011	0.187
										LFNG	-1.24771	5e-05	0.00536208
										ICOSLG	-1.26455	5e-05	0.00536208
										VWDE	-1.26953	0.0038	0.103169
										SOX4	-1.27599	5e-05	0.00536208
										BCKDHA	-1.29414	5e-05	0.00536208
										TNC	-1.29697	5e-05	0.00536208
										AGRN	-1.3067	5e-05	0.00536208
										COL6A1	-1.31009	5e-05	0.00536208
										SLC16A13	-1.31084	0.00585	0.132077
										SLCO4A1	-1.32236	5e-05	0.00536208
										PCSK9	-1.32795	5e-05	0.00536208
										ZFP69B	-1.32923	0.0005	0.0288543
										TRIB3	-1.33024	5e-05	0.00536208
										SLFN5	-1.33906	5e-05	0.00536208
										IL1A	-1.34548	5e-05	0.00536208
										C11orf45	-1.35326	0.00125	0.0532657
										TMEM161B-AS1	-1.3537	0.00585	0.132077
										ATHL1	-1.36401	0.00155	0.061187
										KLF4	-1.36765	5e-05	0.00536208
										ZNF302	-1.3809	5e-05	0.00536208
										CUL7	-1.39203	5e-05	0.00536208
										MUC1	-1.39567	0.0005	0.0288543
										TP63	-1.3974	0.0007	0.0369193
										DLGAP1-AS1	-1.41049	0.00225	0.0768044
										MSH5	-1.4155	0.00475	0.117553
										ACCS	-1.41753	0.00725	0.148567
										SLC6A9	-1.4263	5e-05	0.00536208
										SEC31B	-1.44235	0.00035	0.0228637
										CALHM3	-1.45167	0.00115	0.0498295
										TNFSF15	-1.45433	5e-05	0.00536208
										HIST1H2AC	-1.47998	5e-05	0.00536208
										ZNF558	-1.49371	5e-05	0.00536208
										CTH	-1.50901	5e-05	0.00536208
										MAMDC4	-1.5147	0.0016	0.0620193
										LGR6	-1.55102	0.0031	0.0927765
										PROM2	-1.55206	0.0056	0.128004
										PSAT1	-1.59084	5e-05	0.00536208
										ASNS	-1.64136	5e-05	0.00536208
										PCK2	-1.64806	5e-05	0.00536208
										ITGB8	-1.66789	0.0004	0.0247481
										CHAC1	-1.68494	5e-05	0.00536208
										INSIG1	-1.68728	5e-05	0.00536208
										KLRC3	-1.71043	0.0016	0.0620193
										ADM2	-1.74259	5e-05	0.00536208
										OPLAH	-1.80641	0.0002	0.0162899
										LOC729987	-1.82452	0.0039	0.104779
										CFB	-2.04586	5e-05	0.00536208
										MKX	-2.05009	5e-05	0.00536208
										CLYBL	-2.13603	0.00805	0.156253
										PAPPA2	-2.19742	5e-05	0.00536208
										OLMALINC	-2.20951	0.0042	0.108971
										SCD	-2.24489	5e-05	0.00536208
										RABL2A	-2.39652	0.0008	0.0395969
										TOB2P1	-2.45195	0.0001	0.0089993
										INHBE	-2.45329	0.00405	0.106584
										NUDT13	-2.45754	5e-05	0.00536208
										HAS2	-2.46579	5e-05	0.00536208
										LOC100128494	-4.62562	0.01085	0.18642
