# Supplementary material for: S‐adenosylmethionine in combination with decitabine shows enhanced anti‐cancer effects in repressing breast cancer growth and metastasis
Source: J Cell Mol Med. 2020 Jul 28;24(18):10322–37. doi: 10.1111/jcmm.15642 (PMC7521255; doi:10.1111/jcmm.15642)
Supplement: Supplementary file 3 — Appendix S3 [file JCMM-24-10322-s003.xlsx]

## Sheet: methylation
List of differentially methylated CGs (p<0.05)
SAM vs Control				5AzadC vs Control				SAM+5AzadC vs Control
CG	Methylation change (deltaBeta)	p-value		CG	Methylation change (deltaBeta)	p-value		CG	Methylation change (deltaBeta)	p-value
cg11650000	-0.151	0.0071817		cg23888024	-0.164315	0.0115486		cg07964275	0.114829	0.0035618
cg18964721	-0.132327	0.0155265		cg01253753	-0.13665	0.00257458		cg03874092	0.100956	0.0287693
cg23455212	-0.121989	0.030669		cg00901034	-0.121233	0.0352844		cg13372488	0.0977032	0.00888188
cg14700352	-0.0987065	0.0113547		cg04006516	-0.1196	0.0053515		cg01253753	0.0960051	0.000892856
cg13461622	-0.0976357	0.000666681		cg04685842	-0.104957	0.000748597		cg15166461	0.0957542	0.000361739
cg20087952	-0.0853557	0.00482521		cg00877476	-0.102304	0.0274753		cg17150171	0.0948265	0.014944
cg14024415	-0.084544	0.00073142		cg14815878	-0.0836984	0.0037648		cg18078926	0.0906682	0.037509
cg17560624	-0.0836609	0.0273769		cg19263684	-0.0811804	0.0008447		cg06519278	0.0846597	0.0436691
cg19478478	-0.0643306	0.0138898		cg25936818	-0.0774894	0.00856827		cg24585690	0.0800909	0.00475791
cg09914504	-0.0640971	0.0175254		cg26935044	-0.0759664	0.044722		cg09954723	0.0792293	0.00343714
cg05884705	-0.0627733	0.0333187		cg01707656	-0.0744888	0.0192842		cg17127769	0.0782645	0.0303849
cg13959280	-0.0626361	0.0137334		cg26989531	-0.0721906	0.00641327		cg04349293	0.0781689	0.0407415
cg24382527	-0.0621897	0.000933863		cg20065832	-0.0700442	0.00355853		cg18571497	0.0778113	0.0342073
cg12681001	-0.0608458	0.0109009		cg26845278	-0.0679415	0.00526618		cg12612568	0.0767848	0.021557
cg24810305	-0.0586795	0.0286926		cg07555311	-0.0673933	0.0298839		cg09684381	0.0722166	0.00159235
cg19427660	-0.0575953	0.00800635		cg13625403	-0.0667388	0.00723035		cg04685842	0.0717065	0.0226532
cg25490477	-0.0551419	0.0189219		cg02341330	-0.0666465	0.0134492		cg01570817	0.0714045	0.00431708
cg24626756	-0.0550233	0.0113829		cg13828097	-0.0655257	0.000938092		cg04368058	0.0705384	0.00563754
cg17094144	-0.0548394	0.00606026		cg16347256	-0.0654768	0.00231571		cg00967316	0.0694251	0.0362186
cg04141707	-0.0542842	0.00585777		cg17150171	-0.064612	0.00284125		cg14815878	0.0678707	0.0142374
cg26258108	-0.0539192	0.00129697		cg09445240	-0.0639132	0.0231802		cg04006516	0.0661374	0.0406423
cg01494348	-0.0539099	0.00357435		cg27188703	-0.063302	0.0145066		cg12401158	0.0641772	0.0092346
cg02434007	-0.0538055	0.0163963		cg14854517	-0.0617545	0.00944924		cg17474839	0.0638045	0.00116393
cg25461865	-0.0532374	0.00583748		cg23055377	-0.061436	0.0172459		cg27188703	0.0635305	0.00754031
cg18282456	-0.0531042	0.00240415		cg04739228	-0.0613794	0.0059146		cg13043509	0.0635143	0.0397446
cg19881234	-0.0526029	0.0182168		cg04052038	-0.06116	0.00710465		cg09418738	0.0634004	0.00626747
cg11576176	-0.0525324	0.00682178		cg03298312	-0.060888	0.0444508		cg21878004	0.061781	0.0168276
cg06079062	-0.0522484	0.0215141		cg19899539	-0.0608638	0.0330735		cg20006715	0.0616019	0.000684049
cg15682807	-0.0519606	0.0249644		cg21996072	-0.0607772	0.0238323		cg04790097	0.0612689	0.0107273
cg19677203	-0.0518872	0.0118321		cg02775765	-0.0602434	0.0184676		cg26391634	0.0603573	0.000856911
cg00983520	-0.0513017	0.00133734		cg16667745	-0.0600494	0.0121445		cg11443625	0.0603075	0.00159495
cg24632139	-0.0510727	0.0450255		cg15902329	-0.0595736	0.0373014		cg07454108	0.0598898	0.025816
cg18295183	-0.0505639	0.045238		cg01163576	-0.0590887	0.00760078		cg22073530	0.0590693	0.00392644
cg06193397	-0.0501853	0.0231312		cg02888247	-0.0581516	0.00728339		cg19468504	0.0583802	0.0460359
cg11682700	-0.0500718	0.00281507		cg21631086	-0.0581033	0.00717426		cg23874746	0.0577291	0.0241418
cg00771185	-0.130142	0.0484204		cg17474839	-0.0578795	0.00530866		cg25583503	0.0570296	0.0240071
cg25996586	-0.117401	0.00176924		cg20001978	-0.0577817	0.00145398		cg15329053	0.0569494	0.0283234
cg14699146	-0.10826	0.00816675		cg02185971	-0.057439	0.0342804		cg10501128	0.0566648	0.0174442
cg17931986	-0.106392	0.00479325		cg25333797	-0.0572024	0.00302426		cg04860863	0.0564614	0.00125802
cg27349276	-0.106153	0.000400593		cg12588279	-0.0566563	0.0459367		cg15220538	0.0563251	0.000973503
cg13705828	-0.102519	0.00715467		cg23874746	-0.0564754	0.00784515		cg00247557	0.0560597	0.014931
cg27417516	-0.0988176	0.00116771		cg13319019	-0.0560939	0.0122473		cg16051685	0.0559151	0.00251607
cg04118889	-0.0985041	0.00161139		cg00121551	-0.0559466	0.0269571		cg09445240	0.0556234	0.0155505
cg19321696	-0.0983241	0.00299092		cg13234848	-0.0554295	0.0120922		cg18764240	0.0552757	0.00812943
cg07857278	-0.0949894	0.00609015		cg24035953	-0.0552839	0.00391664		cg19504860	0.0552345	0.0385452
cg14789529	-0.0946657	0.0194352		cg01015123	-0.0551169	0.00755896		cg23280754	0.055179	0.00334425
cg19048327	-0.0910789	0.0487572		cg22073530	-0.0546395	0.010173		cg04011712	0.0551083	0.0360231
cg25213720	-0.0904555	0.0274141		cg02292520	-0.0542876	0.0108145		cg01496161	0.054774	0.0231418
cg23914842	-0.0893465	0.00459394		cg01585372	-0.0540643	0.0103672		cg05226008	0.054447	0.0404055
cg26185379	-0.0886929	0.0238815		cg07890600	-0.0538715	0.00475927		cg27257408	0.0543364	0.00735825
cg15584547	-0.0881684	0.0346669		cg17273518	-0.0537371	0.00407564		cg17328451	0.0541372	0.00408743
cg05591701	-0.0881621	0.000445931		cg21172540	-0.0536502	0.0138047		cg19322469	0.054116	0.0134276
cg18261571	-0.088158	0.00497812		cg01157280	-0.0536236	0.0258857		cg21295575	0.0540573	0.00789599
cg22990875	-0.0850916	0.0466		cg00364445	-0.0534593	0.00593884		cg08521570	0.0538244	0.0391553
cg24089612	-0.0822805	0.00650732		cg02028568	-0.0529038	0.0183113		cg01345415	0.0529616	0.00381134
cg13859208	-0.0822565	0.0423629		cg17413439	-0.0528887	0.00880633		cg17273518	0.0526161	0.00550629
cg22115994	-0.0812389	0.0277165		cg05105138	-0.0524923	0.0019708		cg07876896	0.0522099	0.00127442
cg17104191	-0.0809975	0.0144191		cg21149921	-0.0523903	0.0398019		cg12510923	0.0520086	0.0202636
cg14255417	-0.0809467	0.0130461		cg15959908	-0.0518796	0.00274552		cg21431536	0.0519626	0.0429563
cg20943251	-0.0807699	0.0134015		cg19244834	-0.0518169	0.0490013		cg03145200	0.0518577	0.00605883
cg17856536	-0.0793771	0.036522		cg03513163	-0.0517325	0.0370171		cg02028568	0.0517653	0.0206827
cg23539970	-0.0782499	0.0233895		cg15220538	-0.0516435	0.0229823		cg09191036	0.0514961	0.0380956
cg21766898	-0.0778359	0.00071785		cg16324747	-0.0514455	0.0419581		cg19402335	0.0514317	0.0170889
cg02971555	-0.0777545	0.0494179		cg03281038	-0.0511968	0.00128303		cg19263684	0.0511805	0.00204683
cg13043260	-0.0761704	0.00441334		cg06117341	-0.0510545	0.0240196		cg01944044	0.0509214	0.020354
cg25885914	-0.075985	0.00331584		cg02639619	-0.0505699	0.00273246		cg00948897	0.0508752	0.0255008
cg22628699	-0.0756012	0.0189602		cg24838641	-0.0504723	0.032208		cg19244834	0.0507402	0.00347512
cg19001291	-0.0753402	0.0364343		cg15729945	-0.0503256	0.0148979		cg01661350	0.0504853	0.00369491
cg02948125	-0.0753265	0.0320254		cg04629204	-0.050103	0.0423818		cg02037013	0.0503441	0.00831006
cg03094519	-0.0747021	0.0320663		cg03477008	-0.113217	0.00100563		cg15729945	0.0502403	0.0134342
cg16719077	-0.074629	0.0104725		cg23813889	-0.101986	0.00088732		cg26516510	0.0501543	0.0259336
cg12014643	-0.0717668	0.0338213		cg01672987	-0.0982192	0.0152989		cg13088417	0.131646	0.011748
cg00288481	-0.0713951	0.00834183		cg15357620	-0.0953389	0.0438999		cg16896134	0.129396	0.0114937
cg23627553	-0.0713573	0.000580638		cg02014085	-0.0931833	0.0163488		cg02888515	0.12128	0.0455125
cg10148694	-0.0713465	0.00155701		cg14513315	-0.0880639	0.00519889		cg07143583	0.119676	0.0217827
cg07947266	-0.0699357	0.000717537		cg15881597	-0.0872227	0.0109605		cg27398271	0.118087	0.014932
cg15655885	-0.0684544	0.0449695		cg13266763	-0.0822025	0.00287964		cg01627510	0.113163	0.0346234
cg06359892	-0.0682625	0.00407642		cg20559215	-0.0817858	0.0263148		cg19284023	0.1105	0.00771781
cg00502901	-0.0678607	0.00413162		cg12905788	-0.0816629	0.000602561		cg10430362	0.104206	0.0167073
cg10437825	-0.0675565	0.00604686		cg00488740	-0.0801071	0.0223861		cg09696535	0.103739	0.00961778
cg07083043	-0.0673559	0.0282451		cg20598650	-0.0782505	0.000317276		cg26808702	0.102602	0.0311622
cg14128915	-0.0662979	0.0242938		cg20049927	-0.077807	0.00221255		cg10134889	0.0992258	0.0273794
cg03433728	-0.0661205	0.0234483		cg19029127	-0.0767761	0.0110464		cg17313245	0.0964342	0.028981
cg05350850	-0.0654385	0.0243578		cg11742479	-0.0761087	0.0161865		cg03185290	0.0962339	0.000265766
cg02483661	-0.0653603	0.00139916		cg10134889	-0.0757138	0.00477919		cg10356657	0.0938362	0.0258517
cg27558006	-0.0652453	0.019116		cg24874749	-0.0740526	0.0440543		cg19325435	0.0929447	0.0141275
cg06328456	-0.0646753	0.004529		cg24630164	-0.0733776	0.00866865		cg27128905	0.0926998	0.0103252
cg22695998	-0.0646569	0.00141391		cg12510201	-0.0723427	0.026291		cg09795794	0.0912353	0.000180081
cg08747557	-0.0644069	0.0209811		cg18595137	-0.0722263	0.000896298		cg16374383	0.0905991	0.00672156
cg23002957	-0.0643717	0.00151075		cg19960901	-0.0718634	0.0430591		cg23786883	0.0900301	0.045294
cg05383842	-0.0641589	0.043326		cg12252297	-0.0712175	0.00329044		cg06759085	0.0877497	0.00318691
cg20516763	-0.0639639	0.00396831		cg23948362	-0.0709975	0.0239204		cg03435979	0.0874803	0.0356842
cg18383594	-0.0638532	0.0280605		cg10931900	-0.0707866	0.0171364		cg24874749	0.0856095	0.0263122
cg19755069	-0.0637871	0.00159604		cg08188471	-0.0704623	0.000620078		cg26362197	0.0853975	0.027059
cg02138992	-0.0637685	0.00766902		cg21185075	-0.0702624	0.0302219		cg15357620	0.0834148	0.0307506
cg15278956	-0.0635515	0.00635206		cg00524964	-0.06945	0.0202478		cg21923201	0.0830586	0.0201978
cg14197110	-0.062312	0.01124		cg00523067	-0.0689174	0.0354633		cg09253462	0.0824156	0.0131496
cg20653375	-0.0621908	0.00738584		cg08358263	-0.0688907	0.00883132		cg22995488	0.0814142	0.0467652
cg20936107	-0.0616813	0.00450625		cg21494367	-0.0676915	0.0312609		cg10415685	0.0802889	0.0168696
cg01051047	-0.0615728	0.00997009		cg13884608	-0.0671075	0.0332842		cg08481873	0.0766843	0.0225997
cg14156446	-0.0614135	0.0410675		cg00995368	-0.0664727	0.0462282		cg11781518	0.0765307	0.040436
cg17130474	-0.0601049	0.000984099		cg04326562	-0.0662427	0.00767328		cg03559064	0.0753133	0.0020989
cg11963365	-0.0599455	0.00466411		cg21941987	-0.0652318	0.0191801		cg16787199	0.0750949	0.0226679
cg22886575	-0.059714	0.005664		cg08545909	-0.0649045	0.00106995		cg11742479	0.0744965	0.0222342
cg21864959	-0.0593689	0.00153134		cg15630599	-0.0648284	0.0200844		cg02014085	0.0740706	0.012353
cg01257345	-0.0592783	0.011733		cg14398988	-0.0642226	0.000900443		cg03477008	0.0734978	0.00316173
cg25000618	-0.0592253	0.0039155		cg20255085	-0.0635764	0.00270676		cg14997582	0.0730998	0.00417083
cg25703567	-0.0589354	0.029364		cg07869104	-0.0631445	0.00143027		cg16805995	0.073041	0.0200798
cg27287823	-0.0588575	0.0203116		cg16842187	-0.0624803	0.0140643		cg24079547	0.0706208	0.0171916
cg24360993	-0.0587338	0.015529		cg08990474	-0.0620837	0.00611531		cg15629447	0.0703268	0.0323523
cg13682040	-0.0586477	0.00913045		cg12793160	-0.0620128	0.0461827		cg25004385	0.0698612	0.00661148
cg06931405	-0.0582806	0.044117		cg15557938	-0.0618563	0.0384066		cg23206017	0.0695904	0.000935842
cg17378193	-0.0582359	0.0178342		cg09795794	-0.0617063	0.0150492		cg18036068	0.0684286	0.00429331
cg20450977	-0.0575595	0.00281357		cg11568940	-0.0609001	0.0255836		cg10030963	0.0683519	0.0251879
cg16056148	-0.0573613	0.0370729		cg09527301	-0.0605981	0.0172215		cg06186992	0.0680082	0.000653446
cg05201777	-0.0572012	0.0236871		cg04522721	-0.06055	0.0104286		cg03906073	0.0671769	0.0311357
cg24441922	-0.0567511	0.00764173		cg23844325	-0.0603362	0.0125166		cg18142228	0.0671601	0.00176732
cg20686408	-0.0567104	0.0128982		cg02067908	-0.0599558	0.00235657		cg26441104	0.0670088	0.0334004
cg07710247	-0.0565445	0.00168853		cg19794514	-0.0599149	0.0364835		cg15881597	0.0669787	0.0206021
cg13325919	-0.0564801	0.0157028		cg16316344	-0.0595256	0.00129727		cg24690092	0.0669254	0.00202015
cg04379095	-0.0563129	0.030184		cg09410349	-0.059478	0.0264474		cg00682263	0.0669177	0.00518266
cg05835496	-0.0561032	0.0045996		cg09577851	-0.0594104	0.00237955		cg18401262	0.0667738	0.00382183
cg18744859	-0.0560756	0.0273526		cg00029336	-0.0593459	0.0103536		cg13531821	0.0654469	0.00906296
cg08802944	-0.0555892	0.0297236		cg06363798	-0.058718	0.00534333		cg11142525	0.0651238	0.0107459
cg17482649	-0.054874	0.00442655		cg25903363	-0.0578917	0.0326309		cg15289534	0.0650482	0.031793
cg02029908	-0.0545186	0.00152111		cg24072331	-0.0575968	0.00669616		cg22871229	0.0648392	0.00495094
cg13651693	-0.0545118	0.0182244		cg06902765	-0.0574891	0.00797806		cg16250564	0.0647532	0.0389108
cg23263226	-0.054477	0.0255348		cg24265969	-0.0570351	0.0408152		cg20598650	0.0645527	0.00075621
cg13272780	-0.054282	0.0352443		cg21427956	-0.0569052	0.00221402		cg06621570	0.0644837	0.0375202
cg24201168	-0.0539131	0.0125737		cg13088417	-0.0567881	0.00790415		cg01879693	0.0643362	0.00940833
cg22531668	-0.0538104	0.0203344		cg07892879	-0.0566838	0.00891796		cg20784188	0.0642826	0.0445847
cg02157224	-0.0536319	0.0387663		cg10011623	-0.0562296	0.00545943		cg07273847	0.0635983	0.0308216
cg21141827	-0.0535763	0.00623536		cg08645980	-0.0562139	0.00197916		cg21291881	0.0635557	0.0147417
cg16480634	-0.0535074	0.0480686		cg24690092	-0.0560983	0.00821742		cg23076550	0.0632198	0.00123494
cg15988535	-0.0534231	0.0024366		cg23911553	-0.0560976	0.0392627		cg02302858	0.0632056	0.0092119
cg21525572	-0.0526661	0.0117616		cg02175231	-0.0560157	0.0112801		cg04149603	0.0631831	0.035733
cg08605855	-0.0516639	0.0273471		cg26286098	-0.056013	0.0449457		cg07186585	0.0631737	0.0426792
cg26537883	-0.0512693	0.0288284		cg08839053	-0.0557702	0.00223826		cg17230281	0.0629863	0.0187144
cg14661644	-0.051048	0.0491473		cg19184708	-0.0557366	0.00256676		cg07869104	0.0629759	0.00519557
cg01332206	-0.0507843	0.00135857		cg00801134	-0.0557278	0.0135864		cg18197005	0.0625276	0.0338245
cg20912370	-0.05069	0.0330691		cg03240726	-0.0551954	0.00494543		cg21494367	0.0623649	0.0132207
cg01924982	-0.0506174	0.00189712		cg11323828	-0.0551066	0.00341924		cg14161676	0.0619963	0.00684302
cg11257935	-0.0504452	0.00196825		cg18774435	-0.0549254	0.00210596		cg08594888	0.0618112	0.0343599
cg21961499	-0.0503084	0.0374929		cg00769668	-0.0544194	0.0220444		cg18430465	0.0613966	0.012392
cg09374353	-0.0500719	0.00851065		cg04136259	-0.0542458	0.00132151		cg14851345	0.061229	0.00102566
cg08368094	-0.0500103	0.0401012		cg24079547	-0.0539473	0.0384881		cg13884608	0.0611642	0.0239962
cg22115597	-0.17847	0.00359948		cg06786237	-0.0536358	0.0308524		cg22334320	0.0609063	0.0140864
cg26157534	-0.133265	0.0153403		cg23432370	-0.0527868	0.0340687		cg21289397	0.0606646	0.00486138
cg01553946	-0.125137	0.00751462		cg22994024	-0.0523283	0.0341599		cg02596486	0.0605568	0.00907152
cg01009586	-0.122572	0.0111861		cg16924658	-0.0522074	0.00160681		cg14851052	0.0604478	0.0390797
cg24684709	-0.122332	0.0404125		cg24096680	-0.0521981	0.0300572		cg09815014	0.0604355	0.000866289
cg04085673	-0.121553	0.0203134		cg01852186	-0.0519908	0.0378337		cg10515616	0.0604078	0.0316368
cg24805360	-0.116292	0.0158942		cg25197194	-0.0518833	0.00860725		cg18515801	0.0603892	0.00103095
cg14170337	-0.113138	0.00652501		cg23624957	-0.0518446	0.0399533		cg26458557	0.0600062	0.024401
cg02117095	-0.111587	0.0231602		cg01231021	-0.0514483	0.0240534		cg13266763	0.0598143	0.0111669
cg16236679	-0.109333	0.010984		cg27347003	-0.0514226	0.036514		cg12510201	0.0596133	0.046943
cg06373240	-0.10835	0.000230437		cg02339888	-0.0512862	0.01108		cg25314928	0.0590065	0.00631261
cg19677952	-0.108201	0.018742		cg14751104	-0.0511343	0.0161374		cg13728386	0.0589179	0.0014906
cg21342536	-0.107543	0.00965988		cg07960154	-0.0510564	0.00969776		cg01952742	0.0588737	0.0333198
cg12931756	-0.107423	0.0310784		cg26985922	-0.0509199	0.0411323		cg07330171	0.0585965	0.00288362
cg21009562	-0.104844	0.00142226		cg11689700	-0.0508822	0.0388137		cg07009563	0.0584921	0.0410145
cg02557136	-0.104683	0.00181967		cg26554579	-0.0504555	0.0102973		cg16842187	0.0582741	0.0198638
cg06193952	-0.102473	0.0016168		cg20495540	-0.0503945	0.00781585		cg03654387	0.0582066	0.0068642
cg01034784	-0.101855	0.0378884		cg09242820	-0.0502109	0.00451698		cg18595137	0.0581464	0.000833702
cg13774015	-0.10115	0.000718363		cg17460713	-0.0500891	0.0481285		cg14513315	0.0578288	0.0093597
cg24395241	-0.0968987	0.0065637		cg26055408	-0.19455	0.0136163		cg08990474	0.0574854	0.00730267
cg03155112	-0.095989	0.00280402		cg03679205	-0.162894	0.00136336		cg11147154	0.0573639	0.0330642
cg15862809	-0.0955944	0.0260097		cg07346171	-0.161902	0.00353825		cg25080571	0.0573269	0.0099398
cg05984096	-0.0935107	0.000590269		cg12292578	-0.156013	2.81e-05		cg25308044	0.0572734	0.0171702
cg13150123	-0.0931194	0.00160099		cg13440910	-0.147572	0.00941259		cg02037349	0.0569244	0.0030486
cg13311902	-0.0926756	0.0027127		cg17213381	-0.138246	0.0158319		cg12757078	0.056876	0.00256437
cg15429888	-0.0922101	0.03266		cg07530359	-0.134741	0.00050089		cg26415516	0.0568407	0.00830871
cg03733506	-0.0916089	0.0216056		cg05453679	-0.124194	0.00024934		cg14006649	0.0566963	0.0200652
cg00670166	-0.0915154	0.000409691		cg11755245	-0.123058	0.0027013		cg00307530	0.0563307	0.00482229
cg15950216	-0.0911779	0.0256916		cg05818000	-0.122314	0.0262218		cg02351082	0.0563015	0.00276331
cg01166932	-0.0898993	0.000706558		cg09179743	-0.117543	0.029055		cg20198095	0.0560954	0.0035801
cg21165486	-0.0880392	0.00018787		cg24536703	-0.116607	0.00276061		cg24137567	0.0555635	0.0469455
cg18800910	-0.0879356	0.00240223		cg23212799	-0.11658	0.0286744		cg07864554	0.0553833	0.00167737
cg25944895	-0.0877098	0.0390443		cg27548659	-0.113759	0.00540217		cg17537935	0.0553563	0.00163177
cg10882476	-0.0867935	0.00375185		cg20475085	-0.113381	0.0198447		cg20387954	0.0550258	0.00475808
cg23368798	-0.0865892	0.00152731		cg15014811	-0.112419	0.0497746		cg07949028	0.0549622	0.0089529
cg10747185	-0.0862951	0.0121529		cg02703494	-0.111842	0.01965		cg01795298	0.054874	0.0452741
cg12918186	-0.085858	0.000349296		cg08537563	-0.111823	0.024758		cg27070070	0.0548583	0.0319978
cg13664798	-0.0848475	0.0113799		cg03647607	-0.107883	0.0036841		cg15611993	0.0546961	0.00859214
cg18028878	-0.0836865	0.00176078		cg02678638	-0.105578	0.0177123		cg02887374	0.0545613	0.0225111
cg15068409	-0.0832043	0.0203698		cg23363457	-0.103295	0.00578245		cg25415812	0.0543483	0.00576988
cg18836745	-0.08292	0.0181691		cg07768177	-0.100737	0.0256752		cg04136259	0.0543107	0.00482317
cg07032258	-0.0826075	0.00665634		cg15259920	-0.100442	0.00874201		cg00047079	0.0539784	0.00600396
cg18556587	-0.0823512	0.0236563		cg19870596	-0.100197	0.000543472		cg21310260	0.0538244	0.00786067
cg11254573	-0.0813657	0.0238838		cg03800150	-0.0998848	0.00348462		cg06041021	0.0538031	0.0174986
cg20326899	-0.0810989	0.0081085		cg06129423	-0.0991859	0.00264634		cg18304052	0.0537983	0.0138833
cg11365128	-0.0810466	0.000343748		cg15797527	-0.098892	0.0175994		cg08522775	0.0537256	0.015883
cg18714448	-0.0806433	0.0170592		cg20618087	-0.0986547	0.0164543		cg15126273	0.0536721	0.0043907
cg24876314	-0.0803124	0.0019799		cg05718005	-0.0985539	0.0356438		cg05386320	0.0535831	0.00292011
cg14289114	-0.0794563	0.000326964		cg21497440	-0.0984702	0.00147295		cg08285489	0.0533068	0.0145547
cg08179485	-0.0792917	0.00561348		cg10613224	-0.0977569	0.00100882		cg07599644	0.0528244	0.0110403
cg18660468	-0.078659	0.0133474		cg04047016	-0.0957617	0.0168677		cg26346730	0.0527808	0.0313546
cg01889554	-0.0785783	0.000785307		cg15003132	-0.0948335	0.00226236		cg10782703	0.0527637	0.00912816
cg19253914	-0.0776829	0.00564036		cg26547461	-0.0935379	0.00434884		cg18774435	0.0526469	0.00227354
cg10509187	-0.0775339	0.0022607		cg20694666	-0.093451	0.0149753		cg11137074	0.0523871	0.00356686
cg04272309	-0.0766881	0.0255868		cg06452993	-0.0931781	0.00297714		cg02239377	0.0519825	0.00288213
cg21911007	-0.0766147	0.00289203		cg18615399	-0.0926369	0.0408338		cg08266772	0.0517905	0.00310211
cg04080801	-0.076499	0.00139762		cg20133395	-0.0926291	0.000294844		cg19101433	0.0517349	0.00417849
cg25016055	-0.0764056	0.00785982		cg08537934	-0.0914689	0.0332018		cg27049344	0.0517083	0.0496369
cg17568962	-0.0762727	0.00204291		cg07795413	-0.0909067	0.0277603		cg23325245	0.0515017	0.00507419
cg18808261	-0.0754998	0.0201759		cg15122332	-0.0906809	0.00909895		cg03562104	0.051376	0.0182888
cg17993807	-0.0750902	0.0156973		cg21561363	-0.0903748	0.00569303		cg07886914	0.0512726	0.00150268
cg21772289	-0.075086	0.00382452		cg11858499	-0.0894925	0.0202365		cg26370911	0.0512691	0.0119865
cg21269642	-0.0745516	0.0246894		cg16866567	-0.0886151	0.0061628		cg18092047	0.0512232	0.0148444
cg17317764	-0.073972	0.00303994		cg02916816	-0.08762	0.0132077		cg17830714	0.0510384	0.0336
cg20606914	-0.0734573	0.0135031		cg25738497	-0.0873644	0.0197794		cg12035269	0.050938	0.00800901
cg17057559	-0.073376	0.00970729		cg20157097	-0.0870452	0.000565341		cg16013223	0.0508732	0.00246961
cg17890667	-0.0732781	0.00388127		cg08438647	-0.0863241	0.00342655		cg22479887	0.0508148	0.0390932
cg13436334	-0.0730344	0.0104538		cg00446855	-0.0853184	0.00157916		cg00097968	0.0507671	0.0388734
cg04954894	-0.0728822	0.00492323		cg00548060	-0.0851529	0.00146526		cg03200376	0.0506157	0.0194059
cg17611967	-0.0723562	0.00315142		cg00536175	-0.0846198	0.00368145		cg04940582	0.0505884	0.0139127
cg13157694	-0.0723254	0.0430322		cg13335409	-0.083338	0.00673078		cg24548919	0.0505379	0.00402486
cg14466075	-0.0722687	0.0229097		cg08297004	-0.0829346	0.0252433		cg06688875	0.0504916	0.00953264
cg05926955	-0.0717283	0.0109956		cg11379315	-0.0828593	0.00600299		cg24008901	0.0500242	0.00282383
cg22611274	-0.07159	0.013371		cg13132358	-0.0827459	0.00232054		cg07346171	0.211552	0.0023419
cg13431998	-0.0714876	0.0227256		cg01332637	-0.0824153	0.0385032		cg20601071	0.193149	0.0207344
cg20797552	-0.0714165	0.00570092		cg14899711	-0.0820705	0.00904815		cg07642729	0.166768	0.020734
cg01792500	-0.0714095	0.0340665		cg12083122	-0.0817311	0.00460355		cg13440910	0.153014	0.0108994
cg05841636	-0.0711455	0.00617309		cg02741964	-0.0815463	0.0323124		cg02703494	0.152152	0.00669767
cg00863397	-0.0711427	0.000862972		cg02663317	-0.0804795	0.047845		cg13528008	0.142353	0.0493885
cg26663339	-0.0709134	0.0071133		cg02849894	-0.0802852	0.000279069		cg18615399	0.133827	0.000371246
cg14074333	-0.0708245	0.0106183		cg06532879	-0.0802247	0.0410063		cg20618087	0.13072	0.0359765
cg19205850	-0.0707039	0.00116752		cg10417176	-0.0800301	0.000736556		cg23942984	0.129785	0.00214727
cg16672635	-0.070669	0.00866117		cg11362211	-0.0798118	0.0365239		cg05453679	0.128854	0.00149156
cg02187432	-0.0705348	0.00469869		cg13797217	-0.0797594	0.0275036		cg15250865	0.122842	0.00511257
cg06308882	-0.0703321	0.0329662		cg14168009	-0.079492	0.0113962		cg15259920	0.121479	0.018391
cg13044277	-0.0702814	0.00806839		cg15044926	-0.079424	0.028444		cg09179743	0.119645	0.0038326
cg27031112	-0.070115	0.0204482		cg18363176	-0.079408	0.000902765		cg27548659	0.119632	0.00424737
cg17925226	-0.0700477	0.0132576		cg08512142	-0.0792117	0.000438018		cg09522454	0.119573	0.0450509
cg26690648	-0.069903	0.000918984		cg12440391	-0.0789872	0.00170672		cg08602604	0.118636	0.0288924
cg27559706	-0.0698869	0.0165979		cg25413864	-0.0789609	0.000863586		cg10881311	0.114816	0.00021768
cg00652926	-0.069883	0.0141295		cg07569918	-0.0787676	0.00905174		cg22501294	0.113605	0.0034832
cg02072484	-0.0697541	0.0391789		cg25991468	-0.0785975	0.0314675		cg14564161	0.109589	0.0257218
cg01973181	-0.0693385	0.00170225		cg07660750	-0.078571	0.0116769		cg11998497	0.109436	0.034634
cg11705804	-0.0693233	0.0049317		cg04227278	-0.0784478	0.00753042		cg14095044	0.106206	0.000444246
cg17885536	-0.0688029	0.0256296		cg20583930	-0.078351	0.0095784		cg09964116	0.103642	0.000483718
cg26365152	-0.0682611	0.000826469		cg06001205	-0.0783264	0.000496936		cg05010551	0.103226	0.0249555
cg05357695	-0.068237	0.0423137		cg11205926	-0.0779164	0.0364353		cg18363176	0.102307	0.0488686
cg21125628	-0.068205	0.00944316		cg16516888	-0.0778241	0.000496428		cg15014811	0.101593	0.0368345
cg11285194	-0.0679872	0.0296377		cg15619011	-0.077804	0.00333274		cg12504912	0.09958	0.00504353
cg10785547	-0.0677095	0.00679263		cg07565956	-0.0777529	0.00772302		cg15338388	0.098153	0.00626358
cg06258153	-0.0676073	0.000482378		cg07556829	-0.0773866	0.00245545		cg21483883	0.0977167	0.018784
cg24987100	-0.0674931	0.00324224		cg18085176	-0.0769949	0.00747148		cg19182918	0.0971977	0.000764941
cg06347828	-0.0669966	0.00720065		cg00830817	-0.0766941	0.00289446		cg19169186	0.096523	0.00438179
cg04250181	-0.0666935	0.0203899		cg19651291	-0.0766002	0.0029358		cg02916816	0.0956698	0.00694538
cg18413148	-0.0666678	0.0301548		cg04788590	-0.0765647	0.0303872		cg17638825	0.0954798	0.00262219
cg16010122	-0.066609	0.00638754		cg04571797	-0.0756456	0.00293171		cg18526310	0.0953117	0.00319193
cg12126686	-0.066525	0.0335657		cg07289841	-0.0754642	0.037748		cg15044926	0.0945823	0.0287465
cg20900466	-0.0659455	0.00717424		cg22431466	-0.0754455	0.00340354		cg12900061	0.0931203	0.00181983
cg07860054	-0.0658145	0.00733665		cg26185468	-0.0752607	0.00399668		cg00800759	0.0929747	0.00691199
cg26975524	-0.0654656	0.0158407		cg18525212	-0.075156	0.00909884		cg04237128	0.0927142	0.000720081
cg19274924	-0.065368	0.0119195		cg06995869	-0.0749803	0.00080897		cg25738497	0.0926576	0.0259982
cg10819238	-0.0652441	0.00139055		cg18332724	-0.0749105	0.00142909		cg13696099	0.092429	0.00158182
cg06391839	-0.0652272	0.0254256		cg22011560	-0.0747485	0.0248242		cg08866289	0.0905791	0.000950848
cg05605414	-0.0651978	0.00553696		cg22946974	-0.0746722	0.0490952		cg05148629	0.0903287	0.0227313
cg25322962	-0.065089	0.0445124		cg23501196	-0.0745146	0.0382513		cg00458890	0.0895102	0.0413778
cg05858920	-0.0650803	0.00117299		cg15338388	-0.0741427	0.00288329		cg16866567	0.0890733	0.00722344
cg18995285	-0.0650407	0.0126818		cg09964116	-0.073776	0.019514		cg15619011	0.0886549	0.000914096
cg04829197	-0.065022	0.0153203		cg02658686	-0.073395	0.0139565		cg20583930	0.0884531	0.00734234
cg20029153	-0.064942	0.0315298		cg17832921	-0.0731451	0.0311788		cg04047016	0.0883252	0.0132325
cg08576623	-0.0648031	0.019354		cg04965641	-0.0729748	0.0141261		cg08576073	0.0871602	0.00102313
cg00869122	-0.0647464	0.00415298		cg23679003	-0.0725253	0.0012304		cg04077800	0.0857053	0.0131091
cg07897871	-0.0646941	0.0395328		cg23397377	-0.0724322	0.00381113		cg08451993	0.0856679	0.00442391
cg03801287	-0.0646482	0.0261186		cg13279771	-0.072416	0.00774179		cg17489502	0.0843018	0.0156688
cg12938338	-0.0645581	0.0388619		cg26901873	-0.0721195	0.0317669		cg26997216	0.0838094	0.00111446
cg24556080	-0.0640523	0.00106995		cg13876960	-0.0719708	0.0339253		cg26610017	0.0832403	0.0299461
cg17823769	-0.0639893	0.0221765		cg20849631	-0.0718226	0.0169188		cg25861922	0.0829279	0.0446998
cg07499288	-0.0639355	0.0295896		cg20565972	-0.0717139	0.0409238		cg25333204	0.0826269	0.00917387
cg01284189	-0.0638856	0.00171435		cg13955643	-0.0715877	0.0429303		cg06129423	0.0817522	0.00297339
cg17154054	-0.0637072	0.00582828		cg02370040	-0.0715627	0.0231228		cg24553917	0.0816921	0.0011189
cg16662135	-0.0635667	0.021137		cg04785550	-0.0714538	0.0338725		cg25214347	0.081621	0.0059019
cg05839875	-0.063504	0.0113201		cg05748796	-0.0711811	0.017473		cg05818000	0.0814383	0.0114707
cg15540329	-0.0630836	0.000935895		cg08282043	-0.0709177	0.0355274		cg04571797	0.0813701	0.0130015
cg18232089	-0.0630535	0.0479916		cg25743243	-0.0704429	0.0366658		cg10103838	0.0810446	0.0195902
cg12755035	-0.0628914	0.00437556		cg23220618	-0.0704267	0.00611219		cg27325579	0.0809922	0.012545
cg17823712	-0.0627244	0.00187092		cg21207086	-0.0701387	0.0229877		cg00442420	0.0806698	0.04558
cg12396509	-0.0626904	0.0413027		cg25617568	-0.0700762	0.00036826		cg05915794	0.079833	0.010204
cg04467803	-0.062546	0.0476259		cg01438658	-0.0700462	0.025636		cg21577159	0.0792462	0.0239309
cg09272879	-0.0625249	0.00956732		cg16582814	-0.0700055	0.00901378		cg14221171	0.0791845	0.00342761
cg20347755	-0.0623766	0.0032504		cg09041487	-0.0699929	0.0424633		cg07337611	0.0789775	0.0161141
cg03543593	-0.0622281	0.00634665		cg10738717	-0.0699863	0.00524709		cg03779462	0.0788568	0.0054929
cg22304008	-0.062187	0.0139819		cg09312407	-0.0698991	0.0420812		cg17098412	0.0785396	0.047244
cg18892718	-0.06202	0.0231618		cg08861844	-0.0698411	0.0140837		cg03991309	0.0783385	0.0127612
cg07024913	-0.061998	0.00827627		cg27569040	-0.0693612	0.00803701		cg05498053	0.0782739	0.000584547
cg27029507	-0.0618912	0.002768		cg16753209	-0.0692827	0.0271211		cg07552538	0.0781625	0.00244471
cg13340898	-0.0617926	0.0353231		cg17489502	-0.0692773	0.00697742		cg07390122	0.0777067	0.00382071
cg16096798	-0.0617674	0.0197327		cg03195930	-0.0690688	0.0319679		cg10600828	0.0776704	0.000625739
cg27494843	-0.0616106	0.000699784		cg05111037	-0.0689215	0.0180112		cg08444457	0.0775361	0.00298434
cg26336836	-0.061574	0.0384557		cg02610618	-0.068911	0.00143877		cg17254929	0.0774953	0.0168998
cg22226091	-0.0615156	0.00894815		cg14226912	-0.068701	0.0460439		cg25280513	0.0773874	0.00196544
cg04667820	-0.0611744	0.00290698		cg18534839	-0.0686319	0.0130313		cg20565972	0.0770809	0.0392315
cg07585876	-0.0611056	0.0256407		cg21240283	-0.0686069	0.0140716		cg20547155	0.0766774	0.0117626
cg00107142	-0.0609566	0.00123904		cg23738173	-0.0685838	0.00373767		cg03800150	0.0766459	0.010293
cg05611722	-0.0607534	0.0395926		cg20930489	-0.0685302	0.00605267		cg06399302	0.0764519	0.00284024
cg19528976	-0.0606247	0.00783987		cg13647856	-0.0682065	0.00155608		cg04605625	0.0763871	0.00302211
cg05410490	-0.0605522	0.00215795		cg23132268	-0.0681629	0.0390783		cg26186331	0.0763249	0.00192853
cg12438044	-0.0605084	0.0177561		cg03628909	-0.0681553	0.0119586		cg09025113	0.076307	0.03954
cg00506704	-0.060426	0.00586082		cg00320861	-0.0681423	0.0266822		cg05066391	0.0762981	0.00285028
cg13621464	-0.0603344	0.0263663		cg00389300	-0.0678866	0.0119582		cg13169845	0.075889	0.0121108
cg16491682	-0.0602505	0.0467371		cg04077800	-0.0678668	0.0480096		cg11585893	0.0758831	0.0340867
cg00808545	-0.0600786	0.00369081		cg03316360	-0.0678646	0.0281997		cg05273817	0.0758822	0.00294299
cg24443235	-0.0600257	0.00243679		cg12886779	-0.0678229	0.0196531		cg07357127	0.0753186	0.00426665
cg22076474	-0.0600159	0.0120434		cg21621935	-0.0677291	0.00523354		cg09637449	0.0751401	0.00616463
cg13698092	-0.0599345	0.00713642		cg05915794	-0.0676707	0.00242476		cg25213418	0.0750042	0.00418613
cg10819708	-0.059723	0.00114491		cg07872987	-0.067581	0.0198814		cg21099802	0.075001	0.0110875
cg22527230	-0.0597163	0.000989918		cg10414242	-0.0674501	0.00402908		cg04735620	0.0746508	0.00124943
cg02399049	-0.0597005	0.0100043		cg08864904	-0.067251	0.0384709		cg18161488	0.0746217	0.00710479
cg24091982	-0.0596652	0.00926218		cg11885965	-0.0671306	0.0249417		cg11755245	0.0742412	0.00045538
cg27180994	-0.0595651	0.0352944		cg21550612	-0.0671263	0.00228764		cg03848978	0.0739247	0.0113149
cg08742095	-0.0595209	0.00194106		cg20827804	-0.0670502	0.00156392		cg08907525	0.0735988	0.00135544
cg05921767	-0.0595074	0.000860475		cg01656641	-0.0670044	0.017942		cg26281621	0.0732261	0.00208858
cg05319262	-0.059435	0.0210334		cg03613937	-0.0668237	0.012532		cg12440391	0.072909	0.00130124
cg01180120	-0.059423	0.0141449		cg17288498	-0.0666453	0.0257901		cg06001205	0.0728503	0.0110031
cg24431362	-0.0593826	0.00224359		cg11830800	-0.0665467	0.0216522		cg06908855	0.0727303	0.00123351
cg16851369	-0.0593191	0.0173026		cg16808805	-0.0660139	0.00149712		cg09291399	0.0725956	0.00293258
cg05826162	-0.0592566	0.00252987		cg00097794	-0.0659991	0.0173741		cg22250819	0.0722722	0.00255113
cg07554478	-0.0592175	0.01784		cg07267415	-0.0659172	0.0293824		cg14876043	0.0717759	0.00503261
cg21419528	-0.0591772	0.0393904		cg10528620	-0.065906	0.00345453		cg10403849	0.0717518	0.0447632
cg23461314	-0.0590574	0.0036358		cg22231244	-0.0658388	0.000476478		cg09183181	0.0716658	0.00540331
cg10484411	-0.0589614	0.00112184		cg14403309	-0.0657998	0.00370056		cg24704248	0.0712166	0.0277142
cg11942235	-0.0589042	0.0045522		cg08691422	-0.06578	0.0491061		cg09979431	0.0710556	0.00448998
cg04890026	-0.058664	0.00545602		cg05346922	-0.0657598	0.028222		cg14817541	0.0709131	0.0336399
cg16265486	-0.0586383	0.00140028		cg11619648	-0.0657514	0.0178878		cg17640626	0.0703348	0.0106945
cg05217642	-0.0586376	0.00579556		cg11090759	-0.0656576	0.00539182		cg24343147	0.0701512	0.00962382
cg02605461	-0.0586046	0.0117107		cg04237128	-0.0656194	0.00394946		cg13239949	0.0699679	0.000482517
cg18209430	-0.0584465	0.00467448		cg24056123	-0.0651344	0.00132661		cg25743243	0.0699223	0.0315776
cg24903314	-0.0583308	0.0190793		cg23973566	-0.0651242	0.0040713		cg20852945	0.0699031	0.00888434
cg06607022	-0.0583151	0.00271555		cg04735620	-0.0651042	0.00707118		cg16224829	0.0697353	0.045007
cg22541962	-0.0582801	0.00148366		cg17495464	-0.0648193	0.0176079		cg00752864	0.0695985	0.0257066
cg20727001	-0.0582499	0.00237136		cg18070504	-0.0647789	0.00422195		cg04528333	0.0695138	0.00896727
cg05080132	-0.0580131	0.00245399		cg05136926	-0.0646134	0.00337222		cg16000482	0.0690505	0.00486831
cg01932676	-0.0579916	0.0203411		cg09879107	-0.0645751	0.0471555		cg02063166	0.0688414	0.00422209
cg09379188	-0.0579687	0.00138407		cg02896515	-0.0645216	0.0124823		cg17185728	0.0687502	0.00257253
cg07241764	-0.0579624	0.0228642		cg22198910	-0.0644502	0.0101134		cg20959701	0.0686626	0.0267636
cg23992194	-0.0577796	0.0473454		cg24047921	-0.0644407	0.00170327		cg21274853	0.068649	0.00903509
cg13617198	-0.0576143	0.00202031		cg19639743	-0.0636942	0.0044358		cg08297004	0.0685303	0.047269
cg04820593	-0.0575336	0.0169321		cg06151567	-0.0636017	0.0152531		cg13615963	0.0684356	0.0290817
cg26080588	-0.0575223	0.00176386		cg22022796	-0.0635286	0.043629		cg06679314	0.0683336	0.0326515
cg14521595	-0.0574969	0.00297692		cg02371760	-0.0634385	0.0265056		cg03015559	0.0683333	0.0419725
cg02052569	-0.0573013	0.0296543		cg06345247	-0.0632511	0.00117463		cg19196735	0.0682165	0.00372627
cg04318546	-0.0572022	0.00432536		cg20711129	-0.0632271	0.0223549		cg22362505	0.0682118	0.000826203
cg04931655	-0.0571034	0.0129965		cg05400823	-0.0631204	0.0299742		cg06891491	0.0680907	0.00137182
cg23380274	-0.0570579	0.0216513		cg07109965	-0.0629987	0.0360931		cg17311440	0.0680739	0.0124299
cg17204288	-0.0568289	0.0160075		cg09798313	-0.0629533	0.0417445		cg25748121	0.0680267	0.00570181
cg12300750	-0.0568272	0.00370699		cg26059397	-0.0629427	0.00145761		cg03937082	0.0679814	0.00103295
cg14519952	-0.0567351	0.00631407		cg20432810	-0.062766	0.00508112		cg23117478	0.0679572	0.00761623
cg23665961	-0.0566867	0.00415652		cg24177517	-0.0627341	0.000598928		cg12284098	0.067798	0.00237301
cg00763172	-0.0564559	0.0494086		cg14742187	-0.0625404	0.0134517		cg18005130	0.0676326	0.0199035
cg03449125	-0.0564548	0.00426714		cg04233717	-0.0624208	0.0238019		cg26130383	0.0674683	0.0373523
cg19735698	-0.0564116	0.0441834		cg25977683	-0.0623883	0.00157344		cg05119641	0.0673209	0.0204538
cg13616262	-0.0563444	0.0111066		cg07350210	-0.0622718	0.0177558		cg26787510	0.0671462	0.04035
cg06677239	-0.0563223	0.00631883		cg19320530	-0.0622514	0.00227418		cg07350210	0.0671446	0.0215009
cg27081821	-0.0562515	0.0260165		cg17330935	-0.0620862	0.0050558		cg21995652	0.066829	0.00595037
cg02614995	-0.0562389	0.00658821		cg06616740	-0.0619143	0.0058511		cg19467202	0.0667548	0.00137049
cg14314341	-0.0562284	0.00906828		cg01500097	-0.0618526	0.0314964		cg08653973	0.0666582	0.035535
cg23460082	-0.0562013	0.00444793		cg10103838	-0.0617949	0.0125803		cg16696781	0.0665133	0.0212033
cg01465596	-0.0559898	0.00363363		cg08443014	-0.0617739	0.012712		cg14371649	0.0664677	0.00685118
cg03132679	-0.0558967	0.0211682		cg15291905	-0.0615739	0.0381192		cg14661161	0.0664044	0.00240559
cg07470634	-0.0558716	0.0290498		cg04544196	-0.0614683	0.00108436		cg05169490	0.0662141	0.00140615
cg01598639	-0.0558051	0.00233938		cg05066391	-0.0613512	0.0493143		cg19693127	0.0660757	0.000569727
cg16961420	-0.0557586	0.0392089		cg20034238	-0.061282	0.0387933		cg22223182	0.065944	0.0183676
cg07555204	-0.0557104	0.00426441		cg17105332	-0.0612681	0.00673218		cg08438647	0.0654974	0.00738849
cg07616376	-0.0556555	0.00996451		cg25268697	-0.0612589	0.00804733		cg21672550	0.0654316	0.00949277
cg02009648	-0.0556366	0.0248949		cg13168698	-0.0612149	0.038089		cg01597553	0.0653338	0.0156319
cg12539415	-0.0554273	0.0299781		cg19038282	-0.0611832	0.0181432		cg25719092	0.065323	0.0441828
cg07195301	-0.0554126	0.04192		cg09979431	-0.0610475	0.0165378		cg20522855	0.0651995	0.000616636
cg19493651	-0.0550612	0.0354419		cg22453067	-0.0609905	0.0184925		cg22871280	0.0650425	0.0281925
cg20869203	-0.0550402	0.00388454		cg26219505	-0.0609143	0.0117683		cg22361727	0.0649367	0.0274722
cg00362439	-0.0549389	0.0177366		cg01540522	-0.0609048	0.0163133		cg03252369	0.0649112	0.0317278
cg15553612	-0.0549084	0.00311001		cg09319695	-0.0606305	0.00452927		cg09537006	0.0649098	0.00311177
cg12506775	-0.0548487	0.00097411		cg11890793	-0.0606265	0.00573129		cg26419469	0.0647877	0.0320374
cg11351471	-0.0548196	0.00488968		cg20561665	-0.0605949	0.00102509		cg01081808	0.0646635	0.00766837
cg23745143	-0.0548056	0.00189896		cg27488007	-0.0605254	0.0471842		cg15049570	0.0646417	0.0112219
cg04924962	-0.054804	0.0133836		cg11503622	-0.0603173	0.00195812		cg07474076	0.0645112	0.0378464
cg06401858	-0.0547892	0.0011832		cg03388786	-0.0601957	0.00952057		cg03188547	0.0643906	0.0419474
cg12539400	-0.0543665	0.00415397		cg21809447	-0.0601446	0.0141566		cg20985635	0.0643628	0.0434895
cg02488871	-0.0543525	0.0329086		cg06434874	-0.0600583	0.00149216		cg00248914	0.0643585	0.000713239
cg07689510	-0.0543516	0.0208939		cg21475375	-0.060027	0.00141615		cg05748796	0.0643436	0.026039
cg15404064	-0.05435	0.00869307		cg14647731	-0.0599746	0.0380744		cg17832921	0.0642221	0.0133718
cg24307799	-0.0542655	0.00396688		cg15386377	-0.05984	0.0345804		cg03462324	0.0640885	0.000737869
cg23831685	-0.05422	0.0090302		cg21995652	-0.0597191	0.0116765		cg05264411	0.0640467	0.0253158
cg01281175	-0.0542062	0.00608043		cg16736889	-0.0596672	0.00137531		cg06093460	0.0639812	0.02915
cg20557104	-0.0541826	0.026934		cg08576073	-0.0595701	0.0268295		cg16865634	0.0637797	0.0190717
cg25872116	-0.0541782	0.00347811		cg10484411	-0.0595446	0.00174812		cg14403309	0.0636284	0.0056787
cg25944317	-0.0541454	0.0012665		cg05997641	-0.0595432	0.0244249		cg01547466	0.0635286	0.019401
cg01245856	-0.0541145	0.00284087		cg15978322	-0.0594766	0.012477		cg16582814	0.0633309	0.00129864
cg05651762	-0.0540767	0.00126496		cg26787510	-0.0594458	0.00543457		cg26887085	0.0632682	0.0279964
cg17048233	-0.0540395	0.00117024		cg17300423	-0.0594454	0.031439		cg18287066	0.0630899	0.0172339
cg18836902	-0.0539093	0.00137177		cg02925295	-0.0594032	0.0162174		cg27045864	0.0630825	0.0032668
cg15017865	-0.053863	0.0139082		cg01028458	-0.0593792	0.0458432		cg06150772	0.0630169	0.00145643
cg15801020	-0.0538301	0.00205883		cg13848707	-0.0593731	0.00430013		cg27560055	0.0628947	0.00226529
cg21407040	-0.0537774	0.00118474		cg14088286	-0.0593087	0.0255303		cg23745161	0.0628206	0.0432388
cg26312131	-0.0537166	0.0160259		cg22973685	-0.0592392	0.0317684		cg00557943	0.062809	0.0201952
cg20331155	-0.0536589	0.0237538		cg24577279	-0.0592265	0.0168432		cg00786478	0.0625324	0.0092252
cg11072627	-0.0535396	0.0114961		cg16925207	-0.0589755	0.00129		cg00787429	0.0624601	0.00136067
cg07995225	-0.0535299	0.00220873		cg07750552	-0.0589415	0.0168447		cg10417176	0.0623274	0.00514682
cg21954277	-0.0534784	0.0326193		cg13453424	-0.0589112	0.0143401		cg21475375	0.0621723	0.0172014
cg22842879	-0.053413	0.00551863		cg20985635	-0.0588939	0.00199563		cg15056751	0.0621496	0.00354431
cg10331773	-0.0533796	0.003693		cg04214966	-0.0588495	0.0393454		cg03075791	0.0620763	0.015543
cg26831950	-0.0532963	0.0160537		cg07054502	-0.0588035	0.00195437		cg03910764	0.0620334	0.010151
cg06288402	-0.0532774	0.00166174		cg24338003	-0.0587633	0.00270343		cg15003132	0.0620054	0.0208443
cg11521888	-0.0531925	0.00290652		cg05417642	-0.0586528	0.00934547		cg03098337	0.0619209	0.0240912
cg24930541	-0.0531871	0.0430273		cg17101029	-0.058625	0.00447954		cg06478457	0.0617841	0.0100375
cg12505288	-0.0531373	0.0390716		cg10313368	-0.0585196	0.0268004		cg22594071	0.0615913	0.000822166
cg14308967	-0.0531223	0.0108054		cg18112451	-0.0584496	0.00795651		cg17894125	0.0615644	0.0278778
cg06460174	-0.0529363	0.00865108		cg09798023	-0.058321	0.00560426		cg07920195	0.0614801	0.00320989
cg20402477	-0.0528957	0.00678141		cg23073032	-0.0582485	0.0313086		cg22252999	0.0614545	0.0307052
cg19009132	-0.0528242	0.00299747		cg08517686	-0.0582107	0.00101133		cg05875427	0.0614425	0.0082161
cg27051515	-0.0527715	0.0439977		cg18045102	-0.0581639	0.0266507		cg13889978	0.0614153	0.0163178
cg21919297	-0.0527124	0.00583949		cg03174521	-0.0581427	0.00665188		cg13622587	0.0612596	0.00972914
cg10327424	-0.0525372	0.00427541		cg03719789	-0.0580989	0.00230408		cg23393728	0.061092	0.00973479
cg13772727	-0.0525103	0.0291916		cg01991967	-0.0579911	0.0288118		cg26547461	0.0610203	0.0378275
cg26411452	-0.0524839	0.035175		cg03991309	-0.0578285	0.0161501		cg14092014	0.0609632	0.0173039
cg10127227	-0.0524605	0.0302072		cg10173229	-0.0578037	0.0201574		cg21224350	0.0609325	0.0188306
cg01872224	-0.0523784	0.00417221		cg18025136	-0.0577551	0.0339639		cg18104135	0.0606817	0.0257136
cg10766396	-0.0523499	0.0083638		cg20816047	-0.0575231	0.00118258		cg01678903	0.0606739	0.000712813
cg10039504	-0.0523355	0.0198003		cg06132679	-0.0573976	0.0481679		cg19129985	0.0605435	0.000752612
cg12657014	-0.0522869	0.00520324		cg12497187	-0.0573975	0.0258499		cg25612554	0.06046	0.000685837
cg10904336	-0.0521837	0.00570713		cg25839751	-0.0572334	0.00795382		cg07543138	0.0603878	0.0143479
cg08356564	-0.0520526	0.0296723		cg19281677	-0.057114	0.00643761		cg01108434	0.0602353	0.0425756
cg21295088	-0.0520292	0.0375418		cg11283927	-0.057094	0.006689		cg12233654	0.0601274	0.00138398
cg08282118	-0.0520113	0.00841519		cg05279859	-0.0570474	0.0131966		cg05310309	0.06008	0.0391126
cg27562174	-0.0519957	0.00339069		cg16216907	-0.0570421	0.0386902		cg23980942	0.0599994	0.00909177
cg14825287	-0.0519836	0.00547333		cg06516751	-0.0569715	0.019061		cg22375689	0.0597705	0.0108192
cg00512279	-0.0519648	0.0390322		cg18912768	-0.0566967	0.0394333		cg02849894	0.0597678	0.0250932
cg18549498	-0.0518268	0.0459206		cg21184340	-0.0566624	0.0117322		cg16753209	0.0597581	0.0150329
cg08087275	-0.051802	0.0147248		cg22596186	-0.0566378	0.040512		cg22198910	0.0597308	0.00646461
cg18441837	-0.0517369	0.0177653		cg10831560	-0.0565865	0.036584		cg11152012	0.0597149	0.00588358
cg01180735	-0.0517053	0.00472532		cg09655766	-0.056496	0.0110563		cg05539515	0.0596721	0.00114057
cg27082185	-0.0516311	0.0255299		cg25032089	-0.0564304	0.00316263		cg17417614	0.0595159	0.00254912
cg18718189	-0.0515949	0.00174523		cg26346992	-0.0562644	0.00204272		cg16488544	0.0594978	0.0018073
cg22017032	-0.05154	0.0050732		cg15729062	-0.056262	0.0411164		cg13907406	0.0594187	0.0277365
cg24722346	-0.0514894	0.00127654		cg10136077	-0.0562174	0.0155448		cg07624040	0.0593505	0.0435872
cg05368896	-0.0514747	0.0317227		cg26661854	-0.056191	0.0241478		cg02634441	0.0592543	0.0163779
cg05859572	-0.0514113	0.00427388		cg03514796	-0.0561593	0.0381895		cg10024587	0.059099	0.00144706
cg18222590	-0.0513318	0.0104458		cg06052037	-0.0561422	0.00194676		cg00527908	0.0590629	0.039337
cg24645635	-0.0513276	0.024254		cg15903883	-0.0560703	0.0355797		cg16443366	0.0590416	0.000886322
cg22152616	-0.0511438	0.0300953		cg14413749	-0.0560272	0.0198389		cg22176120	0.0590406	0.0178211
cg13623528	-0.051074	0.0115896		cg06399302	-0.0559808	0.00717789		cg12083122	0.0588281	0.0152027
cg01500201	-0.0510574	0.0144833		cg11793796	-0.0559262	0.0235873		cg09012430	0.0588088	0.0228863
cg06621843	-0.0509992	0.0187758		cg12681402	-0.0559037	0.00394978		cg08198936	0.0587195	0.0268415
cg10656128	-0.0509698	0.00451142		cg27432003	-0.0558728	0.0082878		cg19320530	0.0586806	0.00298707
cg02843051	-0.0509499	0.0260455		cg03970197	-0.0558644	0.0215446		cg11830800	0.0586449	0.00514576
cg13823415	-0.0509474	0.00395645		cg11073032	-0.0558461	0.00355756		cg13168698	0.0586345	0.0172846
cg02022319	-0.0508737	0.0214947		cg05992786	-0.0558213	0.0115128		cg20575845	0.0586093	0.0171955
cg11519114	-0.0508303	0.0108989		cg12008764	-0.0557213	0.00577696		cg14413749	0.0585567	0.0178606
cg19319487	-0.0508	0.0360474		cg03889470	-0.0556695	0.00128612		cg04221159	0.0585201	0.0110598
cg18664095	-0.0506245	0.00310293		cg08522176	-0.0553969	0.00309925		cg18707840	0.0585129	0.000978004
cg19612216	-0.0505679	0.00228021		cg04840010	-0.0553059	0.0339134		cg25130329	0.0584425	0.00153704
cg06578434	-0.0505648	0.00619797		cg27560137	-0.0552969	0.00687613		cg11034619	0.0583535	0.00381975
cg15963542	-0.0503839	0.00803319		cg06371443	-0.055268	0.0255877		cg26072246	0.0583163	0.0180729
cg10425291	-0.0503593	0.0177007		cg20573956	-0.0550376	0.0441723		cg12461560	0.0583036	0.037819
cg18325794	-0.050049	0.0333907		cg11607455	-0.0550163	0.0226699		cg24404818	0.0582368	0.0020958
cg14683065	-0.45399	0.0108069		cg25779596	-0.0550035	0.0324602		cg03749900	0.0581038	0.0446599
cg17085688	-0.185667	0.00391682		cg04531779	-0.0549934	0.0136923		cg03377065	0.0579182	0.0267243
cg19502243	-0.18435	0.00418614		cg03488056	-0.0549409	0.0104901		cg04761824	0.0578688	0.0282351
cg27048597	-0.17547	0.000641081		cg04235790	-0.0549046	0.0305439		cg21207086	0.057865	0.0287117
cg08781425	-0.167675	0.000951472		cg25334461	-0.0547663	0.0378553		cg01913049	0.0578554	0.0447934
cg07564690	-0.164896	1.79e-05		cg10579631	-0.0547591	0.0318203		cg23168456	0.0578263	0.0103013
cg17138880	-0.162408	0.0120272		cg04215870	-0.0547218	0.0245029		cg25240172	0.0578037	0.0122796
cg19725374	-0.15255	0.0121902		cg01674761	-0.0546678	0.0464289		cg20040142	0.0576614	0.0492747
cg26888315	-0.142487	0.000243272		cg21160854	-0.0545951	0.0155991		cg02925295	0.0576526	0.0264911
cg11327657	-0.142429	2.2e-05		cg03650946	-0.0545804	0.0446052		cg09143713	0.0576276	0.0474528
cg10231332	-0.141852	0.0031178		cg18383124	-0.0545774	0.0208642		cg16035102	0.0574992	0.0478432
cg00522262	-0.138769	0.00680089		cg00880157	-0.0545731	0.00237501		cg23403523	0.0574264	0.0219433
cg16447142	-0.137683	0.00172105		cg01582571	-0.0544732	0.00955429		cg14043482	0.0573983	0.00572373
cg14044707	-0.136217	0.000149218		cg13355613	-0.0544331	0.0104973		cg16128303	0.0573471	0.000932498
cg16830475	-0.134233	0.00976209		cg03937082	-0.0542933	0.0148666		cg23363457	0.057274	0.00407203
cg24870281	-0.132081	0.00308017		cg20241551	-0.0542699	0.0044277		cg03484831	0.0572688	0.00426025
cg25569234	-0.131013	0.00117129		cg06805973	-0.0541835	0.0129604		cg06260172	0.0572128	0.0300548
cg17474786	-0.129525	0.00127173		cg21672550	-0.0541775	0.0232625		cg19281677	0.0571708	0.00240682
cg24050441	-0.128712	0.00154943		cg02527346	-0.0540863	0.0384186		cg02200207	0.0571186	0.0073876
cg17508664	-0.128165	0.00779515		cg25280513	-0.054041	0.00756999		cg04658077	0.0570731	0.00515826
cg09055236	-0.127601	0.0214257		cg14504070	-0.0540078	0.0217955		cg27315388	0.0570224	0.0157242
cg12683697	-0.125709	5.24e-05		cg13525592	-0.0539694	0.00335765		cg19304100	0.0569554	0.00425512
cg22828884	-0.125472	5.7e-05		cg08353308	-0.0539447	0.0180812		cg14716689	0.0569177	0.00532428
cg18411994	-0.12388	3.64e-05		cg00614413	-0.0539215	0.0111996		cg10313368	0.0569159	0.0236595
cg06986743	-0.122952	0.00523643		cg01684810	-0.0538339	0.0369946		cg23679003	0.0568846	0.00442084
cg15202282	-0.121831	0.00320374		cg10239071	-0.0538085	0.00984702		cg08107849	0.0568745	0.0162518
cg04501263	-0.121672	0.00731683		cg09483373	-0.0538074	0.0019736		cg20709165	0.0567935	0.00433827
cg23397030	-0.120822	0.000203868		cg23752007	-0.05379	0.00428581		cg21019771	0.0566404	0.0206243
cg22141203	-0.119005	0.0163994		cg01547466	-0.053703	0.0262277		cg14331670	0.0566216	0.0494054
cg09278217	-0.118173	0.00832346		cg08712390	-0.0536468	0.00194114		cg02832485	0.0564536	0.00688351
cg15013307	-0.118101	0.0121185		cg27230529	-0.0536351	0.00380185		cg25779596	0.0564437	0.0380496
cg17458390	-0.11788	0.00171112		cg16904585	-0.0536269	0.0443717		cg04865026	0.0563949	0.00786708
cg16635948	-0.117769	0.000662726		cg14943355	-0.0535927	0.00194043		cg04789318	0.056322	0.0117667
cg03849286	-0.116762	0.000785356		cg07884019	-0.0535196	0.00999249		cg11471350	0.056233	0.00328072
cg01819539	-0.116414	0.0209617		cg18005130	-0.0534268	0.0468146		cg16179230	0.0562102	0.00283756
cg08899051	-0.116384	0.0451975		cg25333204	-0.0533762	0.0457175		cg06940614	0.0561285	0.00122177
cg17989867	-0.114899	0.00129139		cg04211035	-0.0533199	0.0199311		cg19696718	0.0560795	0.0236515
cg11797717	-0.114578	0.00671387		cg16287373	-0.0532114	0.0279385		cg16516888	0.0560468	0.0111205
cg03960090	-0.113315	0.0113346		cg15207826	-0.0530853	0.0169303		cg05141026	0.0560378	0.00315428
cg18639524	-0.113113	0.00034653		cg19659215	-0.0530627	0.0445864		cg07441888	0.056033	0.0192464
cg20659547	-0.113049	0.00490151		cg09804328	-0.0529927	0.00112278		cg25447678	0.0559145	0.00616451
cg12394910	-0.113037	0.0387081		cg00387224	-0.0529215	0.015029		cg02066545	0.0558879	0.0268944
cg25659364	-0.112931	0.00040101		cg16949001	-0.0526963	0.0197993		cg25587107	0.0558851	0.0466801
cg19911116	-0.112	0.0208903		cg03768831	-0.0526915	0.0229613		cg10636144	0.0558699	0.0101277
cg26880203	-0.111729	0.0191835		cg13169954	-0.0526608	0.0447417		cg02642123	0.0558273	0.00167368
cg27115257	-0.111037	0.000324404		cg23113058	-0.0525686	0.0289865		cg25969810	0.0557257	0.0202167
cg22671970	-0.110984	0.0104913		cg00976906	-0.0525582	0.0229337		cg16006396	0.0556482	0.0468426
cg10459341	-0.108792	0.00161018		cg15261702	-0.0525156	0.0110153		cg14181058	0.0555623	0.0295166
cg07921792	-0.108642	0.030886		cg21886561	-0.0524579	0.00762083		cg00815519	0.055496	0.0355946
cg03623045	-0.108642	0.025674		cg01554777	-0.0524021	0.0213347		cg26185468	0.0554907	0.034261
cg15223191	-0.108622	0.000111698		cg01662816	-0.0522907	0.0416798		cg20019551	0.0554829	0.017656
cg18038372	-0.108523	0.00332156		cg03256053	-0.0521959	0.00259632		cg20307368	0.0554236	0.0231496
cg19515751	-0.108075	0.0348645		cg03474742	-0.0521567	0.0425779		cg16703456	0.0553524	0.00121313
cg23402305	-0.107751	0.0405828		cg02970823	-0.0521121	0.0150269		cg25411699	0.0553419	0.00532157
cg24240534	-0.106969	0.00273793		cg09704765	-0.0520448	0.0397839		cg09542291	0.0552914	0.0105075
cg16200071	-0.106395	0.0318186		cg10057084	-0.052031	0.0023999		cg05926955	0.0552593	0.0121765
cg04606421	-0.106231	0.0058333		cg17517733	-0.0520294	0.00592107		cg01336761	0.055258	0.0111211
cg12601945	-0.10614	0.0105218		cg21380294	-0.0520145	0.00207959		cg08443014	0.0552398	0.015884
cg15841062	-0.106117	0.0365532		cg00029031	-0.0520041	0.014979		cg02183373	0.0552237	0.00625388
cg23854042	-0.105693	0.00157365		cg08261446	-0.0519934	0.00557974		cg27637873	0.0551892	0.00688935
cg05791014	-0.105559	0.0115817		cg02375576	-0.0519917	0.0184888		cg03973404	0.0551774	0.00245295
cg25323545	-0.10537	0.0199288		cg02349264	-0.0519803	0.00149617		cg12643877	0.0551752	0.0066347
cg22202264	-0.105306	0.00926772		cg12723191	-0.051823	0.0281212		cg16594658	0.0550298	0.0361737
cg06068179	-0.105293	0.00391695		cg05232977	-0.0517834	0.00173042		cg01509884	0.0549816	0.0100538
cg03835313	-0.105013	0.011568		cg01794812	-0.0516827	0.00389578		cg21491013	0.0549659	0.00927501
cg23276120	-0.104946	0.0336422		cg27630352	-0.0516609	0.0038281		cg21578987	0.0549129	0.0345752
cg17251643	-0.104653	0.0119931		cg16935065	-0.0516233	0.00696022		cg17665121	0.0548119	0.00799353
cg16059767	-0.104503	0.00139563		cg03837359	-0.0515863	0.0342984		cg03617826	0.0547798	0.00135339
cg20385708	-0.104216	0.0126153		cg05119988	-0.051534	0.0120478		cg03719789	0.0547408	0.00423594
cg09699651	-0.103981	0.000728565		cg05612166	-0.0515131	0.00290996		cg24638851	0.054651	0.0057042
cg15568276	-0.10388	0.0328844		cg01533966	-0.0514354	0.0163908		cg08009198	0.0545348	0.00491355
cg17566334	-0.102092	0.0410356		cg03895045	-0.0514167	0.0048521		cg17781033	0.0545103	0.00141056
cg14312893	-0.10162	0.000161716		cg21278980	-0.0513215	0.00966359		cg22867657	0.0544904	0.0210107
cg06524923	-0.101557	0.0236152		cg08570034	-0.0512874	0.00883686		cg27594756	0.0543459	0.0339672
cg13459801	-0.10146	0.00483865		cg05875427	-0.0512017	0.0222192		cg24769302	0.0543415	0.0356701
cg10096929	-0.101279	0.0357817		cg06606972	-0.0510896	0.00873952		cg04789392	0.0543399	0.0011457
cg03703111	-0.101145	0.00037907		cg00810351	-0.0510763	0.00523417		cg10832857	0.0542987	0.0185862
cg26469895	-0.100112	0.0167624		cg10900417	-0.0509993	0.00851251		cg05280944	0.0542632	0.00397297
cg24682541	-0.0996714	0.0057539		cg01597553	-0.0508109	0.0349425		cg10072526	0.0542247	0.00479539
cg11028443	-0.0996712	0.0038736		cg03120522	-0.0508042	0.00456941		cg12577392	0.0540933	0.0197781
cg16015468	-0.0995018	0.000280789		cg23955970	-0.0507765	0.0123829		cg23898477	0.0540715	0.00364168
cg13286984	-0.0993918	0.0132152		cg27119919	-0.0507037	0.0159019		cg21381136	0.0540078	0.00356718
cg18803699	-0.0991365	0.00271063		cg10405002	-0.0506738	0.00730426		cg02091066	0.0539781	0.00325151
cg17176271	-0.0989787	0.000534183		cg08702638	-0.0506567	0.0419832		cg24822465	0.0538942	0.00220705
cg03725491	-0.0989619	0.000764773		cg12116535	-0.0506175	0.0126462		cg21451841	0.0538521	0.0385731
cg00889295	-0.0989176	0.000248596		cg17860704	-0.0505814	0.00176541		cg05539811	0.0538464	0.00822601
cg14274379	-0.0989157	0.00321251		cg23812278	-0.0505283	0.00354728		cg00824969	0.0538055	0.00673912
cg08059631	-0.0988722	0.003852		cg00123546	-0.0505233	0.0106682		cg11496559	0.0537775	0.0132639
cg16253437	-0.098408	0.00631741		cg18960680	-0.0504654	0.00175061		cg05924191	0.0536903	0.00119138
cg23740281	-0.098147	0.00500444		cg01916115	-0.0504391	0.00612842		cg19470992	0.0536508	0.00925459
cg17766351	-0.0978058	0.0118295		cg18028878	-0.0504186	0.0103554		cg03628909	0.0536012	0.0366846
cg20931281	-0.0977898	0.0389567		cg16808568	-0.0503602	0.0489163		cg06330670	0.0535978	0.02812
cg11720490	-0.0977454	0.00261652		cg25529889	-0.0503237	0.0218629		cg20081724	0.0535717	0.0214959
cg10621818	-0.0977016	0.0387199		cg15898414	-0.0502139	0.00551509		cg13354523	0.0534518	0.0076948
cg02842658	-0.097432	0.00654206		cg20522855	-0.0501881	0.00182497		cg11300341	0.0534408	0.0264667
cg02172885	-0.09741	0.0325023		cg07656347	-0.050178	0.00724553		cg19382572	0.0533748	0.0424977
cg04316183	-0.0973208	0.0079487		cg26411200	-0.0501468	0.0092496		cg16745012	0.0533479	0.00119412
cg22371052	-0.0969755	0.0378403		cg20127035	-0.0500529	0.00305231		cg11419111	0.0532252	0.011583
cg23175406	-0.0965828	0.00141347		cg23352146	-0.0500523	0.0165809		cg16483670	0.0532016	0.0028221
cg12911037	-0.0965481	0.00302982		cg05624671	-0.0500341	0.00553126		cg17729941	0.0531726	0.0486006
cg24562221	-0.0962016	0.031084		cg04387067	-0.0500238	0.00228335		cg21494913	0.0531714	0.0243122
cg16561226	-0.0961833	0.0269782		cg00139234	-0.213417	0.00260781		cg13062436	0.0530525	0.0446493
cg01963059	-0.0961562	0.00542908		cg09101031	-0.182846	0.000593863		cg21273772	0.0530354	0.0195026
cg22875199	-0.0961099	0.000633417		cg04310488	-0.181779	0.00732979		cg11911630	0.0529996	0.0102343
cg22651669	-0.0959758	0.0181184		cg04551282	-0.180216	0.00382471		cg26431750	0.0529605	0.0423689
cg19598403	-0.0958392	0.0401004		cg11077310	-0.177117	0.0390092		cg19823280	0.05293	0.0348684
cg09506020	-0.0955885	0.00429172		cg11479374	-0.160689	0.0434597		cg26488213	0.052909	0.00752978
cg15342214	-0.0955238	0.0015703		cg18986048	-0.159338	0.0243324		cg24042578	0.0526661	0.0471061
cg12789173	-0.0954714	0.00224376		cg11774650	-0.157958	0.0475497		cg22231244	0.0526619	0.00119813
cg17623887	-0.0953514	0.0238005		cg08882432	-0.156796	0.0291707		cg17487784	0.0526173	0.0128296
cg12305496	-0.0951828	0.00140857		cg20182068	-0.155856	0.00577956		cg07456586	0.0525854	0.0379239
cg05576296	-0.0946112	0.00121017		cg03539970	-0.149131	0.00159528		cg23812278	0.0525225	0.00840708
cg24181728	-0.0945986	0.0372807		cg13521643	-0.147855	0.019747		cg02976009	0.0524841	0.0476313
cg01900759	-0.0944893	0.00233254		cg09828226	-0.147646	0.0364171		cg17167331	0.0524158	0.00265775
cg08359343	-0.093935	0.00328951		cg09758842	-0.145206	0.0332069		cg16345720	0.0523226	0.00549435
cg20901170	-0.0939099	0.00232874		cg16492044	-0.140036	0.0308883		cg17535691	0.0522926	0.00764898
cg14699257	-0.0936959	0.000161902		cg07103903	-0.139151	0.00148605		cg01662816	0.0522823	0.00206749
cg14052289	-0.0934866	0.0158817		cg07850447	-0.138802	0.0107654		cg02995459	0.0522791	0.0340284
cg18864926	-0.0934201	0.0102217		cg08567000	-0.137546	0.0207325		cg17881997	0.0522746	0.0441891
cg12286876	-0.0933098	0.00859743		cg03298800	-0.135051	0.0343093		cg18511941	0.0522296	0.00182522
cg23972785	-0.0933072	0.0119515		cg03829631	-0.134694	0.000570538		cg04695653	0.052194	0.00886969
cg21455160	-0.0927646	0.0254144		cg08492481	-0.134213	0.00447133		cg24577279	0.0521905	0.0257372
cg12567074	-0.0926236	0.0188317		cg21032477	-0.131169	0.000622929		cg25270632	0.0520198	0.0229242
cg04104489	-0.0924346	0.0355034		cg07593582	-0.129515	0.0249538		cg02345566	0.0520088	0.0225812
cg26499822	-0.0923834	0.0264642		cg07331576	-0.129231	0.0413851		cg18944378	0.0519434	0.00315425
cg06973155	-0.0921834	0.000574812		cg17232271	-0.128804	0.00192976		cg27211533	0.0518407	0.00961041
cg16622085	-0.0921421	0.011248		cg11006945	-0.128773	0.00394527		cg10057084	0.0518397	0.00467584
cg09813404	-0.0920441	0.00535021		cg19160380	-0.128532	0.0039373		cg17330935	0.0517387	0.0198975
cg24745500	-0.0918228	0.00693619		cg10409680	-0.128163	0.0389492		cg24674635	0.0516102	0.00547997
cg07733719	-0.0917625	0.0012858		cg24066259	-0.127578	0.00103669		cg04233717	0.0515755	0.0290732
cg10693314	-0.0917565	0.00013222		cg14712575	-0.127355	0.015287		cg25311466	0.0515211	0.0330483
cg20776619	-0.0916967	0.0352061		cg13993877	-0.126976	0.00142596		cg04754212	0.0514703	0.0157563
cg04768892	-0.0915016	0.0133657		cg23520347	-0.126765	0.00505935		cg27310234	0.0514595	0.01278
cg05346937	-0.0912711	0.00614405		cg10138791	-0.126256	0.0461928		cg11173404	0.0513996	0.00430703
cg04170952	-0.0911822	0.000971286		cg08004425	-0.125701	0.0459181		cg19462926	0.0513957	0.0072554
cg15252949	-0.0911176	0.0195431		cg02934649	-0.125271	0.00472613		cg00668174	0.0513853	0.0238254
cg15447238	-0.0911057	0.0158339		cg02700346	-0.12478	0.00931742		cg04376310	0.0513824	0.030976
cg20731997	-0.0909832	0.000175662		cg05617918	-0.124713	8.61e-05		cg27185976	0.0513643	0.00339848
cg03673191	-0.0909056	0.0168976		cg10753457	-0.124636	0.016801		cg06485671	0.0512387	0.00632142
cg21424611	-0.0907326	0.00424172		cg00236261	-0.123747	0.0394377		cg10518366	0.0512217	0.00540033
cg13189121	-0.0905729	0.00139266		cg25874497	-0.123653	0.00130084		cg23702117	0.0511988	0.0141903
cg07197493	-0.0904477	0.0405406		cg16479707	-0.122833	0.0287303		cg08617328	0.0511393	0.0127335
cg06230502	-0.0902559	0.00205123		cg17087302	-0.122673	0.0341211		cg24171764	0.0511252	0.0204537
cg10561735	-0.0900063	0.000456923		cg18057688	-0.122642	0.0467388		cg09495449	0.0510403	0.0115596
cg20417513	-0.0899579	0.00117793		cg07918723	-0.122465	0.00560571		cg24467989	0.0510247	0.00603637
cg24458874	-0.0897718	0.0215205		cg04314575	-0.122139	0.00537624		cg12298755	0.0508604	0.010524
cg14523830	-0.0897699	0.0234314		cg05687865	-0.121826	0.00746618		cg09447811	0.0507122	0.0398824
cg17940064	-0.0894766	0.0420169		cg05433426	-0.120841	0.00940133		cg01991967	0.0506821	0.0139711
cg23592288	-0.0894082	0.0030559		cg20837474	-0.120427	0.000231202		cg08782920	0.0506818	0.0246494
cg11155434	-0.0893623	0.017785		cg26498365	-0.120298	0.0012828		cg06995869	0.0506518	0.00494222
cg03347022	-0.0892968	0.000262846		cg26492720	-0.120291	0.0360226		cg16594890	0.0506485	0.0194949
cg20202874	-0.0891261	0.00124429		cg01614387	-0.119401	0.0386267		cg16175700	0.050405	0.00980001
cg07648340	-0.0889429	0.0376378		cg13186811	-0.118344	0.00146498		cg03347927	0.0503828	0.0411272
cg04198567	-0.0886581	0.00313527		cg25431929	-0.118272	0.0216255		cg00369697	0.0503678	0.0495596
cg07797372	-0.0885761	0.00341693		cg06710050	-0.118022	0.0233347		cg12419199	0.0503557	0.0295178
cg14818609	-0.088238	0.0143047		cg14317321	-0.117988	0.00397207		cg10593292	0.0503486	0.0275088
cg11063357	-0.0882149	0.0117286		cg22182220	-0.117613	0.0331688		cg18628497	0.0503417	0.0100879
cg26054372	-0.088114	0.0137157		cg14634826	-0.116856	0.000825742		cg12216772	0.0502851	0.038856
cg16538390	-0.0878152	0.0104616		cg25695086	-0.116618	0.000494833		cg20471025	0.0502808	0.00939181
cg17546454	-0.0876855	0.00375419		cg19570759	-0.116213	0.0224786		cg14996705	0.0502333	0.0249704
cg03974685	-0.0875435	0.000344221		cg22238143	-0.115763	0.000467321		cg02858997	0.05015	0.0424203
cg05633670	-0.0871384	0.0265566		cg06702842	-0.115293	0.00537924		cg11879734	0.0500943	0.0313577
cg02794786	-0.0870902	0.0333275		cg19452633	-0.114866	0.00032606		cg00139234	0.227827	0.0119108
cg04703274	-0.0870208	0.000818964		cg12773057	-0.11467	0.00264863		cg09101031	0.21549	0.0108972
cg02888894	-0.0868521	0.000376846		cg16165748	-0.114192	0.0114329		cg14456034	0.18001	0.0151319
cg06084271	-0.0867118	0.0192278		cg20532937	-0.114175	0.0184118		cg14455781	0.179841	0.0388343
cg26219523	-0.0866866	0.0153664		cg20213329	-0.114034	0.0263425		cg26826331	0.171817	0.00125611
cg14934728	-0.0864771	0.025935		cg07274720	-0.113603	0.0213197		cg13569575	0.16677	0.00384343
cg09256836	-0.0863947	0.0404832		cg12579362	-0.113486	0.00366998		cg14723158	0.163287	0.000625111
cg11285173	-0.0863554	0.0101869		cg18045363	-0.112897	0.0368232		cg00126995	0.163013	0.0491102
cg03289264	-0.0862145	0.00470712		cg21582633	-0.112884	0.00331902		cg08567000	0.14628	0.00013832
cg24628628	-0.0860152	0.00305425		cg13997780	-0.112668	0.00729415		cg05200992	0.144996	0.00737886
cg00881101	-0.0858763	0.00269576		cg26072749	-0.112665	0.00176248		cg02512888	0.143276	0.0028564
cg03104467	-0.0858703	0.0241208		cg07164161	-0.112271	0.0245447		cg02700346	0.14192	0.00698632
cg20672999	-0.0858451	0.011045		cg09209679	-0.112159	0.0417351		cg14849065	0.140997	0.00251356
cg18832247	-0.0858024	0.00713558		cg17493029	-0.111658	0.000616224		cg00590386	0.140954	0.0066303
cg03614159	-0.0855996	0.0159507		cg16453927	-0.111593	0.0150003		cg07713331	0.140769	0.000561384
cg24917105	-0.0853518	0.00032455		cg00974784	-0.110608	0.0376342		cg16479707	0.140499	0.00807257
cg19020339	-0.0851424	0.000659714		cg03627196	-0.110266	0.0160272		cg02145337	0.139581	0.000296502
cg08556470	-0.0849645	0.00026245		cg16700352	-0.110137	0.00845265		cg13935394	0.139505	0.00194157
cg02941993	-0.0848931	0.00602942		cg21165219	-0.110068	0.00456709		cg16780862	0.135311	0.0209795
cg03438274	-0.0847978	0.00762854		cg13459964	-0.10982	0.00929748		cg09184995	0.135222	0.0278064
cg26413307	-0.0847368	0.000281016		cg05000275	-0.109732	0.00094894		cg08668359	0.134147	0.0335611
cg12458039	-0.084686	0.00484191		cg21545390	-0.109415	0.000593547		cg13997780	0.133406	0.000525215
cg17296109	-0.0846326	0.00236876		cg21024893	-0.109063	0.00242365		cg11720010	0.132711	0.0062033
cg25342508	-0.0844863	0.0253221		cg07407159	-0.108662	6.14e-05		cg26958509	0.132141	0.00836272
cg03244189	-0.0843169	0.0184884		cg01691303	-0.108601	0.0001188		cg27006666	0.131536	0.0185234
cg17901924	-0.0842662	0.00207778		cg14546768	-0.108171	0.000141436		cg19094271	0.131099	0.000680344
cg24559147	-0.0842253	0.0120383		cg26200795	-0.107952	0.000165289		cg14634826	0.1306	0.000898387
cg15312943	-0.084107	0.00311197		cg14723158	-0.107722	0.0245985		cg23192801	0.128008	0.0215078
cg07520673	-0.0840051	0.00737765		cg09388140	-0.107058	0.00715735		cg01469168	0.127956	0.0259963
cg07633367	-0.0839771	0.0462289		cg21189480	-0.107011	0.000457159		cg12250458	0.127544	0.0412371
cg03466339	-0.0839203	0.000545824		cg27435424	-0.106959	0.0021029		cg23836613	0.127316	0.0263544
cg07101116	-0.0838753	0.033281		cg06289665	-0.106491	0.0359626		cg05715418	0.126775	0.00108689
cg06979767	-0.0838554	0.0133779		cg10643841	-0.106335	0.00175425		cg05693395	0.126496	0.0098562
cg05738749	-0.0838457	0.030742		cg04849842	-0.106125	0.027639		cg10551856	0.12441	0.0463621
cg20765522	-0.0836907	0.00890283		cg24921901	-0.106033	0.00405925		cg02146740	0.124353	0.00102247
cg23257694	-0.0835217	0.00486771		cg11615758	-0.10541	0.0459823		cg05617918	0.123976	0.00310209
cg09824900	-0.0834936	0.000981162		cg07732969	-0.104923	0.0269269		cg06285921	0.123302	0.0320145
cg26169659	-0.0834202	0.000214252		cg05599261	-0.104632	0.00709003		cg16092347	0.122592	0.0215231
cg04733681	-0.0834075	0.00427274		cg05937466	-0.104287	0.00480776		cg23813732	0.120471	0.0178126
cg01345827	-0.0832361	0.00501463		cg01341616	-0.103994	0.00339755		cg01303420	0.119644	0.0104035
cg16908556	-0.0829632	0.00249424		cg25996557	-0.103931	0.00286595		cg19160087	0.118	0.0381557
cg08702207	-0.0828915	0.0158308		cg24781014	-0.103209	0.00894066		cg20721322	0.117719	0.00302061
cg13869484	-0.0826929	0.0115077		cg14212491	-0.103157	0.0367287		cg16144436	0.117487	0.0377948
cg23775991	-0.0826329	0.029116		cg08668359	-0.103039	0.00188992		cg16117781	0.116932	0.0039827
cg06059360	-0.0824114	0.0165201		cg24489561	-0.103029	0.00521998		cg10377685	0.116861	0.0159785
cg09693239	-0.0822978	0.0052905		cg05371502	-0.102865	0.00374161		cg26919254	0.116845	0.0301071
cg11725835	-0.0822394	0.0246144		cg09032957	-0.102499	0.0171557		cg13916261	0.115989	0.028868
cg02636380	-0.0820839	0.0387959		cg19919244	-0.101964	0.0011405		cg16171428	0.115971	0.00716831
cg20738895	-0.0820655	0.00527724		cg07099567	-0.101779	0.00579978		cg16495450	0.11543	0.00452313
cg07099118	-0.0820447	0.00156487		cg09669949	-0.101657	0.000256074		cg15339960	0.114376	0.00201865
cg23638556	-0.0819974	0.00170438		cg18562989	-0.101614	0.00582354		cg09758842	0.114066	0.025872
cg23849595	-0.0817458	0.0237826		cg19149013	-0.101605	0.0259005		cg25874497	0.113266	0.0390339
cg01517968	-0.0816777	0.000680493		cg23363706	-0.101517	0.0260672		cg18054408	0.113241	0.0476317
cg21657781	-0.0815949	0.00133935		cg25012529	-0.101461	0.00623022		cg24781014	0.113083	0.0018987
cg14854431	-0.0815133	0.00415757		cg25812146	-0.101093	0.00954943		cg01387625	0.112922	0.0461649
cg05067701	-0.0810418	0.0154641		cg09184995	-0.100683	0.029293		cg11551019	0.112772	0.0338029
cg15980656	-0.0809799	0.0169434		cg25641223	-0.100432	0.0182855		cg13993877	0.112589	0.00258784
cg11431678	-0.0808992	0.0261097		cg08502017	-0.100139	9.03e-05		cg21016503	0.112174	0.0015184
cg00814607	-0.0808246	0.0221962		cg02146740	-0.0999768	0.00137362		cg19379244	0.111737	0.00146857
cg25224289	-0.0808141	0.000475495		cg06458904	-0.0999359	0.0071663		cg16989764	0.11131	0.00254485
cg22952341	-0.0807937	0.000344887		cg11551019	-0.0998205	0.044151		cg06481807	0.110359	0.0152794
cg15820952	-0.0806959	0.00210469		cg26750452	-0.0997327	0.0159404		cg24798010	0.109882	0.0135197
cg14525769	-0.0806409	0.0208302		cg11248977	-0.0993894	0.000273521		cg20385461	0.109021	0.000218921
cg15641578	-0.0804558	0.0075422		cg26958509	-0.0989897	0.000318438		cg02884332	0.108895	0.023177
cg24076965	-0.0803999	0.00166444		cg12537319	-0.0988243	0.0244074		cg16867962	0.108747	0.00423675
cg15344011	-0.080387	0.0255342		cg07353275	-0.0986063	0.0334145		cg09011455	0.107451	0.0168481
cg04407233	-0.0802529	0.0216725		cg01136438	-0.0985579	0.0365241		cg13093380	0.107397	0.0208561
cg21069258	-0.0802257	0.0152824		cg03140889	-0.0984253	0.00116768		cg00241274	0.106606	0.0216807
cg00113074	-0.0799584	0.00709788		cg25248312	-0.0982915	0.00374549		cg05234750	0.106403	0.0125123
cg15256407	-0.079949	0.000447099		cg24754633	-0.0982478	0.0106739		cg00288436	0.106361	0.0374845
cg09922808	-0.07993	0.0377288		cg15066224	-0.0981238	0.00875139		cg05293209	0.105651	0.000575279
cg15760900	-0.0798798	0.0285226		cg13795666	-0.0981147	0.00214323		cg03844730	0.105584	0.0265692
cg26250449	-0.0798347	0.0280976		cg20886194	-0.097946	0.00391861		cg10138791	0.105119	0.0375849
cg09585410	-0.079761	0.014167		cg07612768	-0.0978352	0.0354132		cg09758164	0.104492	0.000380223
cg00773142	-0.0797011	0.0218891		cg19257111	-0.0972254	0.000608251		cg11077310	0.103864	0.0434076
cg21374630	-0.0796496	0.00144208		cg21387988	-0.0971938	0.00063697		cg09476012	0.10352	0.018769
cg09083139	-0.0796338	0.0417734		cg06285921	-0.0969483	0.0184671		cg02736724	0.103332	0.0487231
cg21619224	-0.0795354	0.00946801		cg07929412	-0.096598	0.0440066		cg16617996	0.103309	0.00043882
cg21328779	-0.0792348	0.00241015		cg26493990	-0.0965659	0.00578338		cg19825203	0.103076	0.00216791
cg08238516	-0.0792019	0.000410911		cg05174021	-0.0965149	0.0162619		cg05230487	0.103045	0.00357644
cg09484878	-0.0791928	0.0230586		cg18568349	-0.0964039	0.03879		cg25105060	0.102967	0.0112184
cg19086858	-0.0791491	0.0204183		cg03212131	-0.0963848	0.000380184		cg01186006	0.102735	0.000113028
cg09926027	-0.0791029	0.0256917		cg03805757	-0.0962552	0.000357471		cg26029734	0.102699	0.00378011
cg23238327	-0.0790732	0.00646503		cg00527391	-0.096214	0.00342101		cg01698523	0.102422	0.0296012
cg07738730	-0.0788735	0.0366947		cg02976672	-0.0961975	0.0451348		cg27634880	0.102369	0.0234676
cg07109046	-0.0788481	0.0460976		cg00322133	-0.0959461	0.0143243		cg18781901	0.102063	0.0206849
cg16923587	-0.0788262	0.00455027		cg09871261	-0.095783	0.0304058		cg22490907	0.101351	0.0125524
cg03024187	-0.0788017	0.0271289		cg22491320	-0.0956961	0.00401477		cg01494139	0.101337	0.0172065
cg17304496	-0.0787193	0.000376619		cg24728008	-0.0956786	0.00378812		cg13865948	0.101324	0.0470021
cg22124483	-0.0786787	0.000851532		cg04531311	-0.0956227	0.00606711		cg07353275	0.101241	0.0311414
cg16847267	-0.0785713	0.00618968		cg16919340	-0.0954228	0.0206668		cg24192569	0.101018	0.0290019
cg19245776	-0.0783997	0.00690255		cg27399080	-0.0952215	0.00139832		cg06289665	0.100927	0.00543747
cg05647733	-0.0782678	0.00032695		cg22117547	-0.0950644	0.00360111		cg14767338	0.100823	0.00575284
cg03938477	-0.0782551	0.0380241		cg11210743	-0.0947958	0.00472602		cg08460387	0.100791	0.0307923
cg14158242	-0.0782186	0.0146263		cg00830706	-0.0945394	0.001646		cg13384286	0.100724	0.0306264
cg14492551	-0.0781924	0.00399593		cg10650299	-0.0944777	0.00017295		cg17326082	0.100604	0.00981146
cg16661415	-0.0780296	0.00352865		cg25945788	-0.0943361	0.0136449		cg01861603	0.100024	0.0251604
cg04261408	-0.0780201	0.0496359		cg21526469	-0.0942753	0.0384862		cg08237470	0.0998102	0.000340285
cg05634697	-0.0779928	0.0134829		cg24063405	-0.0940294	0.0107242		cg09999130	0.0995036	0.0130774
cg07692437	-0.0779821	0.00312865		cg00303003	-0.0940095	0.0133641		cg24963933	0.0993342	0.0368778
cg23751557	-0.0779641	0.0059862		cg16770243	-0.0936095	0.0229787		cg05535321	0.098969	0.0154195
cg09651284	-0.0779186	0.045962		cg24334391	-0.0932464	0.0371706		cg05596517	0.0988803	0.00644703
cg22442430	-0.0778619	0.000663771		cg20424974	-0.0932067	0.00653392		cg06324869	0.0988228	0.000379004
cg09645743	-0.0777974	0.0244989		cg11264584	-0.0931431	0.000647699		cg01357956	0.0987974	0.0167742
cg02133941	-0.0776524	0.00242897		cg02843359	-0.093079	0.0491265		cg26726310	0.098363	0.00828746
cg00245856	-0.0776463	0.0440668		cg08540829	-0.0930021	0.030247		cg23184477	0.0981617	0.00196097
cg16245944	-0.0776415	0.000891112		cg18114431	-0.0929645	0.012526		cg07258332	0.0979603	0.0330106
cg12862820	-0.0775637	0.00334662		cg16117781	-0.0929272	0.00515515		cg14712575	0.0973533	0.0106956
cg03545757	-0.0775381	0.0116154		cg17618902	-0.0929243	0.0099026		cg21597394	0.0969754	0.00474657
cg13544452	-0.0774682	0.0420255		cg04797820	-0.0928685	0.000362268		cg08081785	0.0969259	0.0230334
cg17645652	-0.0774354	0.0107179		cg21588838	-0.092735	0.00146991		cg04310488	0.0966459	0.000401903
cg27417153	-0.0772883	0.000517218		cg25972578	-0.0922088	0.0359141		cg24327361	0.0964839	0.0155958
cg06286086	-0.0772731	0.0448235		cg21214969	-0.0921801	0.033892		cg21496785	0.0963202	0.000317909
cg24897141	-0.0772515	0.0346747		cg17362299	-0.0921404	0.0126228		cg23091585	0.0962001	0.0169523
cg12290875	-0.0772375	0.000276176		cg04705866	-0.0921217	0.0132059		cg25812146	0.0961475	0.0211453
cg14663042	-0.0771885	0.0479149		cg14618736	-0.0918249	0.00027531		cg03177847	0.096022	0.00256843
cg14187902	-0.0771772	0.0151766		cg03228203	-0.0917288	0.00244024		cg02447471	0.0957538	0.00892772
cg17220237	-0.0771612	0.0336296		cg02637089	-0.0916186	0.00789334		cg05687865	0.0954891	0.0166581
cg13069353	-0.0771216	0.0180506		cg09705232	-0.0915641	0.0351888		cg07106095	0.0954722	0.0417571
cg19786359	-0.0771142	0.0335552		cg16549822	-0.0913824	0.0457955		cg17020056	0.095408	0.0296308
cg18314885	-0.0768635	0.00977954		cg00590386	-0.0913734	0.00781895		cg24176915	0.0952661	0.0420239
cg13478757	-0.076768	0.00183135		cg03275734	-0.0912353	0.0269751		cg15261121	0.0952473	0.0297478
cg17057647	-0.0766922	0.0193329		cg15732204	-0.0911257	0.000851545		cg14507792	0.0946885	0.0323268
cg02392725	-0.0766329	0.000267763		cg03607379	-0.0910622	0.0106881		cg17894577	0.0946264	0.0102433
cg10652054	-0.0765577	0.000694278		cg05535321	-0.0910311	0.0121822		cg26066560	0.0945545	0.0388056
cg10522115	-0.0765473	0.00328098		cg11513962	-0.0908166	0.0193938		cg00755505	0.0944905	0.00293364
cg22456366	-0.0765446	0.0258828		cg00013952	-0.0907793	0.029075		cg17131279	0.0944465	0.0145148
cg01384410	-0.0765251	0.0146131		cg25760102	-0.090761	0.030052		cg04455567	0.0943854	0.00395469
cg08220124	-0.076426	0.0261699		cg08140258	-0.0906771	0.000721017		cg24569985	0.0943655	0.0429117
cg03339717	-0.0763722	0.000593988		cg10318771	-0.0903744	0.00261354		cg03068874	0.0942486	0.00500436
cg08671325	-0.0763692	0.000967869		cg18692195	-0.0903057	0.00660809		cg02362309	0.0941263	0.0420941
cg02857075	-0.0763527	0.0239731		cg23166710	-0.0902628	0.0272032		cg20213005	0.0941116	0.0142584
cg13246573	-0.0762297	0.00467098		cg24339197	-0.0902389	0.00285321		cg23826579	0.0939603	0.000894382
cg00757953	-0.0761799	0.00275189		cg25490410	-0.0901799	0.0357926		cg05000275	0.0939112	0.00874185
cg13339886	-0.0759792	0.0139995		cg11986223	-0.0901623	0.000767756		cg15299947	0.0934985	0.00367185
cg12543831	-0.0759599	0.000289097		cg19269749	-0.0898435	0.0110274		cg26534057	0.0932934	0.0087415
cg18502829	-0.0759485	0.00758604		cg27076193	-0.0898286	0.0142658		cg12622242	0.0931584	0.0114221
cg24990123	-0.0757747	0.00185005		cg21909533	-0.0898078	0.0388292		cg15932613	0.0928882	0.000386399
cg22637898	-0.075734	0.000667379		cg16418796	-0.089706	0.0013708		cg03828459	0.0928452	0.0103549
cg15905470	-0.075653	0.0186193		cg06728055	-0.0896732	0.000459038		cg00752601	0.0928356	0.0247091
cg20825834	-0.0756298	0.0304938		cg23424194	-0.0896573	0.0161586		cg19484559	0.0926929	0.000238001
cg20400810	-0.0754098	0.0282735		cg21641814	-0.0895721	0.00146431		cg14239099	0.0925034	0.00160775
cg14011226	-0.0753666	0.00101954		cg25530613	-0.0894657	0.00287811		cg12774992	0.0923912	0.0345288
cg16577567	-0.075214	0.0130625		cg08164777	-0.0892554	0.014765		cg13921062	0.0923729	0.0323314
cg14916658	-0.0752139	0.000659452		cg08693676	-0.0891335	0.0353491		cg03349123	0.0921833	0.0112396
cg22301128	-0.075166	0.00766176		cg21687237	-0.0890089	0.0181723		cg14317321	0.0920527	0.00832298
cg18966819	-0.0751108	0.0228236		cg04277056	-0.0886973	0.00381586		cg11002763	0.0918799	0.0172359
cg13311699	-0.0750159	0.00306933		cg26667692	-0.0886809	0.00558056		cg14475381	0.0918661	0.000278002
cg07948866	-0.0749014	0.00310911		cg22290206	-0.0885693	0.017453		cg23883945	0.0918602	0.00548422
cg07906003	-0.0748233	0.00147086		cg14996640	-0.0884433	0.0487567		cg16222655	0.0918103	0.0456164
cg09983301	-0.0747296	0.00131358		cg11214619	-0.0882971	0.000819216		cg06403293	0.0916879	0.000917028
cg15400712	-0.0746124	0.0289227		cg18801505	-0.0882768	0.0249684		cg01160572	0.0915763	0.00027073
cg10199857	-0.0745189	0.00822184		cg00699321	-0.0882652	0.00509944		cg15108430	0.0915133	0.0240882
cg16579185	-0.0745117	0.00439161		cg05753470	-0.0880765	0.024398		cg24847354	0.0915071	0.000152297
cg09334240	-0.0743997	0.0314796		cg07844442	-0.0880253	0.0110985		cg08164777	0.091503	0.0117929
cg07977713	-0.0743336	0.00644368		cg12792318	-0.0880128	0.0174733		cg09036996	0.091203	0.0210993
cg15294391	-0.074307	0.0142596		cg01357956	-0.087824	0.0232043		cg16359214	0.0910809	0.0135313
cg13564967	-0.0742578	0.00194909		cg20555413	-0.0876758	0.0064892		cg22856203	0.0907677	0.00516276
cg06128318	-0.0741926	0.00197113		cg22250413	-0.0876577	0.0307428		cg02319647	0.0905576	0.00304077
cg01026025	-0.0741657	0.0277356		cg20547575	-0.0873557	0.0395475		cg07661085	0.0904935	0.00885063
cg13053595	-0.0740899	0.0243292		cg05855429	-0.0870668	0.00229257		cg26529239	0.0904867	0.00837539
cg11931810	-0.0740787	0.0120035		cg10994564	-0.086954	0.000871742		cg20975802	0.0904474	0.0304245
cg26827534	-0.0740503	0.0292158		cg13173797	-0.0868619	0.0257197		cg23424194	0.0903525	0.0399929
cg01763333	-0.0740007	0.0169005		cg16778009	-0.0868322	0.0207168		cg00772935	0.0902786	0.0448585
cg09933666	-0.0739967	0.000322912		cg01429118	-0.0866589	0.000296865		cg24679876	0.0902581	0.0439179
cg00043405	-0.0739787	0.00160904		cg16806453	-0.0865716	0.0202123		cg16873396	0.0902049	0.0469071
cg05469285	-0.0739605	0.0019722		cg10177295	-0.086558	0.0374865		cg02655549	0.0901875	0.00185993
cg07901411	-0.0739531	0.00124659		cg16903025	-0.0862307	0.0016068		cg20254419	0.0901819	0.00997898
cg17527484	-0.0739402	0.0142519		cg23535596	-0.0860948	0.00192257		cg24104249	0.0901618	0.00879291
cg05182393	-0.0739129	0.0179995		cg12794430	-0.0860791	0.0105301		cg07799180	0.0900115	0.0288046
cg16752940	-0.0738881	0.0146376		cg01330998	-0.085964	0.0206524		cg08073367	0.0897578	0.00998599
cg11395901	-0.0738743	0.0079919		cg14163311	-0.0859411	0.0153337		cg00070165	0.0897545	0.00787114
cg14985839	-0.0738676	0.0243283		cg18132246	-0.0859067	0.0246683		cg02495518	0.089685	0.00180141
cg00980983	-0.0738174	0.0350803		cg01130884	-0.085857	0.00680117		cg25431929	0.0896616	0.00434444
cg01291392	-0.0738006	0.00697131		cg15393390	-0.0858137	0.0372952		cg22238143	0.0894703	0.00153806
cg16242106	-0.0737769	0.0130407		cg01592108	-0.0855462	0.0191967		cg07993092	0.0893043	0.00102381
cg12351889	-0.0737587	0.0442956		cg02767673	-0.0852939	0.0458072		cg25703243	0.0891493	0.00153253
cg08108680	-0.0737514	0.00250339		cg18739392	-0.0852762	0.014307		cg19659678	0.0891155	0.0365394
cg18426912	-0.073728	0.0424344		cg04102384	-0.0852276	0.00670717		cg08217388	0.0890921	0.0219919
cg24759919	-0.0736375	0.0075636		cg13128280	-0.0851825	0.0063584		cg08007405	0.0890512	0.0191747
cg15890734	-0.0735819	0.00150853		cg04875591	-0.0851312	0.0364455		cg03212480	0.0890482	0.0471744
cg18175518	-0.0735085	0.0416046		cg03068874	-0.0850678	0.0145498		cg27134163	0.0887775	0.0270894
cg19773385	-0.0734419	0.0225235		cg21326613	-0.0850596	0.001047		cg01541565	0.0887361	0.0189651
cg08777654	-0.0733415	0.0202901		cg18113786	-0.0850082	0.0389298		cg07681748	0.0884969	0.0150547
cg03900492	-0.073277	0.0462903		cg21029705	-0.084903	0.00232069		cg26787226	0.0884041	0.0020864
cg21896311	-0.0732328	0.00268265		cg19094271	-0.0847971	0.037472		cg06504636	0.0878703	0.0458984
cg15481472	-0.0732203	0.00465681		cg23024685	-0.0847128	0.0189681		cg21545390	0.0877232	0.00230325
cg21980141	-0.0731198	0.0386538		cg17907351	-0.0846533	0.00284375		cg07361838	0.0877161	0.0458767
cg21422930	-0.0731123	0.0387392		cg27100953	-0.0846454	0.0417923		cg07545882	0.0876055	0.00269356
cg25629235	-0.0730933	0.0405566		cg05715418	-0.0845145	0.00767003		cg26288719	0.0873686	0.0142103
cg23633210	-0.0730135	0.000673191		cg18028383	-0.0844858	0.000225531		cg18732892	0.0872812	0.0165
cg25229470	-0.0729779	0.000335083		cg00255247	-0.0844429	0.0345441		cg23395702	0.0872633	0.000298051
cg20076588	-0.0729622	0.000336068		cg02148024	-0.0844106	0.00297882		cg12918445	0.0870798	0.0380157
cg12034297	-0.0728627	0.00198986		cg17880919	-0.0843947	0.00843887		cg00707129	0.0869671	0.00271731
cg27324308	-0.0728397	0.00493088		cg09011455	-0.084385	0.0300682		cg05637510	0.0869561	0.00113426
cg19538090	-0.0727711	0.00107418		cg12785694	-0.084326	0.00135341		cg15286746	0.0866566	0.00459945
cg14645628	-0.0724914	0.0119165		cg05122437	-0.0842986	0.0360083		cg14357955	0.0865864	0.00126193
cg16346169	-0.0723551	0.0175637		cg15077282	-0.0842395	0.0173068		cg07061728	0.0865834	0.000644432
cg15448780	-0.072341	0.036079		cg16285799	-0.0841704	0.0124205		cg03839208	0.0865198	0.0138595
cg17511575	-0.0722415	0.0132376		cg04505865	-0.084082	0.029557		cg21751950	0.0864655	0.0086729
cg22354777	-0.0721327	0.0132154		cg07564767	-0.0840447	0.00129211		cg18000586	0.0864156	0.0371129
cg03138624	-0.0721143	0.0292224		cg06162475	-0.084042	0.0126278		cg23205521	0.0863922	0.0434244
cg02054572	-0.0720446	0.00557309		cg00644322	-0.0839726	0.0191642		cg03031901	0.0862914	0.00183326
cg06603074	-0.071968	0.0492796		cg18546752	-0.0839276	0.000747035		cg01558660	0.086181	0.0121752
cg19925124	-0.0719251	0.0164049		cg13077514	-0.0839142	0.00173982		cg17069261	0.0860496	0.0261414
cg07608611	-0.0717488	0.00671144		cg10783929	-0.0838523	0.00824623		cg10071852	0.0860038	0.025926
cg11685391	-0.0715795	0.000902956		cg25405962	-0.0838342	0.0020243		cg05307938	0.0859994	0.0392428
cg01343146	-0.0714358	0.00185877		cg05469929	-0.0837984	0.0448311		cg12618758	0.085974	0.000284192
cg04365878	-0.0714355	0.0229533		cg06324869	-0.083733	0.00093695		cg16705229	0.0859266	0.0338049
cg05851277	-0.0714292	0.00310959		cg05939552	-0.0836749	0.0173857		cg20789821	0.0858397	0.0428798
cg25933692	-0.071364	0.00236215		cg16221008	-0.0835668	0.0133955		cg00432369	0.0857185	0.00413528
cg24180805	-0.0712571	0.0118454		cg05761564	-0.0835001	0.00275817		cg20824134	0.085551	0.000469552
cg16015362	-0.0712175	0.0152654		cg01303420	-0.0834921	0.0305269		cg24359926	0.0855449	0.00221364
cg21037173	-0.0712134	0.00155591		cg19379244	-0.0833494	0.000769458		cg18568349	0.085542	0.00375964
cg18512628	-0.0712024	0.0445989		cg27325965	-0.0832394	0.00276194		cg10650603	0.0854884	0.00123631
cg02078230	-0.0711705	0.00391244		cg18389729	-0.083191	0.0316923		cg08717983	0.0854758	0.0335306
cg03790740	-0.0711558	0.00078469		cg14632507	-0.0831222	0.00458507		cg27416489	0.0852893	0.0182292
cg26413163	-0.0711051	0.00924158		cg14179934	-0.0830625	0.0491627		cg07918723	0.0852258	0.0212842
cg09746078	-0.0710327	0.00498442		cg27026615	-0.0829522	0.0340777		cg12195221	0.0852218	0.00575804
cg24079727	-0.0709958	0.00529552		cg13615467	-0.0829212	0.0423637		cg11589832	0.0850344	0.00105525
cg15159785	-0.0709949	0.0303376		cg10027400	-0.0829032	0.00596281		cg13277180	0.0850286	0.039426
cg11523910	-0.0709461	0.0102433		cg09344284	-0.0828591	0.00161729		cg25918611	0.0847465	0.00195238
cg23481251	-0.0709164	0.0185682		cg07426533	-0.0827979	0.0133739		cg09386204	0.0847389	0.0187772
cg20949700	-0.070854	0.00259073		cg09554898	-0.0827911	0.00572707		cg11828932	0.0847361	0.0108867
cg14380887	-0.0708372	0.0357141		cg14774362	-0.0826801	0.00921063		cg08015217	0.08467	0.00180087
cg02889715	-0.0708144	0.000606369		cg22910245	-0.082651	0.0415633		cg16451323	0.0845464	0.00029824
cg19331635	-0.0707981	0.00687401		cg02362309	-0.0826047	0.0384355		cg22347748	0.0844974	0.00654817
cg19329549	-0.0707098	0.0125541		cg14935206	-0.0826015	0.00261857		cg10592919	0.0844743	0.0120388
cg23055754	-0.070636	0.00242076		cg24798010	-0.0825596	0.0345302		cg08977311	0.0844032	0.0139592
cg00587790	-0.0706299	0.0269945		cg01573782	-0.0825573	0.00588315		cg25881049	0.084317	0.0288888
cg11043531	-0.0705793	0.000397038		cg07994345	-0.0825027	0.0223302		cg26769934	0.0843154	0.0273567
cg14903321	-0.0705768	0.00721646		cg26726310	-0.0823676	0.0240085		cg21728541	0.0842955	0.0129965
cg18087514	-0.0705496	0.0102404		cg00884188	-0.0822714	0.00769631		cg05186090	0.08413	0.00136434
cg12802773	-0.0705143	0.0234439		cg07969669	-0.0819795	0.0456713		cg07103903	0.0841217	0.00104384
cg03735458	-0.0704901	0.000934151		cg13224420	-0.0819342	0.00294441		cg27196695	0.083904	0.00675481
cg12087972	-0.0704854	0.0021192		cg14525860	-0.0819287	0.0124168		cg11138238	0.0838484	0.00212627
cg15355800	-0.0703217	0.0240208		cg07646480	-0.0818932	0.0142862		cg15338842	0.0838156	0.000233166
cg25116708	-0.0700751	0.0481363		cg17705400	-0.0818712	0.000939279		cg08347963	0.0837136	0.0122499
cg25802927	-0.0700027	0.000464733		cg24427243	-0.0818403	0.00147798		cg13337773	0.0837117	0.0464138
cg01058253	-0.0698316	0.0449742		cg18131456	-0.0818065	0.00036103		cg15426873	0.0836611	0.000966964
cg02305984	-0.0698123	0.0133788		cg26264248	-0.0817979	0.000881614		cg25595442	0.0836079	0.00107784
cg21379113	-0.0697976	0.00474929		cg25071184	-0.0817811	0.010533		cg26177408	0.0835974	0.0274763
cg04254523	-0.0697964	0.0196523		cg14862722	-0.0817745	0.0230195		cg16682576	0.0834435	0.0117514
cg02297110	-0.0697633	0.00682745		cg23666299	-0.0815132	0.00973995		cg11252583	0.0834059	0.020621
cg03255379	-0.0697167	0.0300215		cg01267485	-0.0814076	0.00417973		cg03139336	0.0833879	0.00317489
cg17075064	-0.0697042	0.00866378		cg10810790	-0.0813822	0.0124825		cg17080402	0.0833866	0.0142319
cg00606912	-0.0696928	0.0477533		cg10605977	-0.0813046	0.00143149		cg11690870	0.0832735	0.0210147
cg14472052	-0.0696125	0.0126907		cg14517901	-0.0812704	0.00112419		cg19097765	0.0831105	0.00546102
cg10028717	-0.0695996	0.0195129		cg14866151	-0.0812595	0.0266636		cg13470125	0.0830851	0.010388
cg27575607	-0.0695432	0.0352927		cg15787389	-0.0812334	0.0129817		cg23790641	0.0830751	0.00741596
cg10091458	-0.0695232	0.0137219		cg11156988	-0.0812113	0.000691111		cg03657737	0.0830139	0.00628085
cg06487334	-0.0695123	0.0164088		cg02156708	-0.0811702	0.000462528		cg09331881	0.083012	0.011473
cg15156551	-0.0694207	0.045549		cg06282189	-0.081147	0.00182963		cg19257111	0.0830095	0.00196967
cg22066759	-0.0694191	0.0017361		cg13879807	-0.0811062	0.0140604		cg27010159	0.0829943	0.000417484
cg09377380	-0.0692542	0.0012667		cg13593647	-0.081099	0.0147859		cg16446041	0.0829756	0.0407601
cg07254055	-0.0692052	0.00649211		cg03424239	-0.0810641	0.0408245		cg11835544	0.0826189	0.0474311
cg15218354	-0.069113	0.00294934		cg10655371	-0.0809181	0.0064669		cg08492481	0.0824594	0.0294994
cg02413346	-0.0689877	0.0472985		cg16285765	-0.0809106	0.00132777		cg06890152	0.0820837	0.00615052
cg12841860	-0.0689725	0.00856296		cg06440287	-0.0808587	0.0393191		cg26460085	0.0818647	0.00172611
cg11898659	-0.068937	0.00228979		cg13098139	-0.0807206	0.0389155		cg23277768	0.0818487	0.00368891
cg15215155	-0.0689264	0.00199775		cg11425788	-0.0806255	0.000466639		cg22491320	0.0818199	0.00757168
cg07948341	-0.0689162	0.00540031		cg24026146	-0.0805981	0.00308867		cg26126198	0.0817491	0.0142957
cg01538257	-0.0688942	0.00205703		cg25036341	-0.0805557	0.0278171		cg01234546	0.0816006	0.00028967
cg16169864	-0.0688192	0.0141052		cg05234750	-0.0805234	0.0199089		cg16453927	0.0815862	0.0432101
cg09939854	-0.0687743	0.00928828		cg15810865	-0.0803561	0.0266746		cg08103775	0.0815811	0.00863266
cg13882081	-0.0687529	0.0291248		cg15323638	-0.0802014	0.0144549		cg10931750	0.0814781	0.00641776
cg20621944	-0.0687528	0.00135972		cg17080402	-0.0801484	0.00614101		cg01622143	0.0814197	0.000601425
cg14779509	-0.0686649	0.033561		cg14299863	-0.080115	0.0262535		cg03785692	0.0814019	0.00260612
cg11553635	-0.0686181	0.0115758		cg03618663	-0.0800126	0.0114267		cg11564340	0.0813081	0.012229
cg04689606	-0.0685755	0.00619768		cg20157399	-0.0799897	0.0360879		cg15620499	0.0812226	0.0438036
cg20422740	-0.0685556	0.00828048		cg26786045	-0.0799754	0.0175357		cg10142315	0.0811789	0.00146456
cg10164249	-0.068518	0.00339482		cg12051326	-0.07995	0.00878757		cg18938190	0.0811262	0.00287133
cg22189786	-0.0683992	0.0155856		cg00833639	-0.0798738	0.0196251		cg22880094	0.0811008	0.0264301
cg19904522	-0.0681635	0.0404263		cg27097034	-0.0798257	0.0145236		cg13911398	0.0810534	0.0113086
cg23308508	-0.0681486	0.00360654		cg14200251	-0.0796737	0.0121545		cg21387988	0.0809692	0.00480656
cg15065535	-0.0681264	0.00186149		cg23211257	-0.0796529	0.0235451		cg04351698	0.0809663	0.00414989
cg10951975	-0.0680041	0.0122746		cg26243406	-0.0796291	0.00149646		cg27064284	0.0809085	0.0172837
cg03089177	-0.0679391	0.00430522		cg07545882	-0.0795795	0.00240964		cg06527154	0.080908	0.005366
cg05105745	-0.0678757	0.0102262		cg17069261	-0.0793976	0.0491675		cg06731572	0.0808185	0.00570001
cg18811318	-0.0678685	0.00235236		cg12633998	-0.0792739	0.00125902		cg13135449	0.0807531	0.0434296
cg00788521	-0.067867	0.0390516		cg24363180	-0.0792623	0.000941224		cg14839263	0.0806027	0.00627221
cg26426690	-0.0678112	0.00367153		cg20170399	-0.0792504	0.000415369		cg09300932	0.0805406	0.00572949
cg07079860	-0.0677535	0.00173775		cg05753303	-0.0792308	0.0147156		cg05055833	0.0805001	0.00392924
cg20159214	-0.0677516	0.00588787		cg26152704	-0.0791963	0.0148291		cg01415686	0.0804109	0.00899746
cg13996738	-0.06773	0.00697211		cg15339960	-0.0791771	0.00559946		cg05939552	0.0802818	0.021492
cg20103352	-0.067653	0.00117179		cg04248439	-0.0791664	0.0330815		cg13531313	0.0802785	0.00835651
cg16488737	-0.0675453	0.0107125		cg15932613	-0.0791257	0.00601185		cg08821528	0.0802777	0.00704673
cg25187802	-0.0675134	0.0382121		cg04745347	-0.0790674	0.00117541		cg24474609	0.0802293	0.00136401
cg11791670	-0.0674947	0.01709		cg04568874	-0.079027	0.00925753		cg04531311	0.0802201	0.0132014
cg27084373	-0.0674132	0.0159913		cg13009819	-0.0789975	0.00551618		cg12002589	0.0801956	0.0180099
cg13206224	-0.0673795	0.00113109		cg12895760	-0.0789316	0.0355867		cg05067406	0.0801708	0.000709309
cg01315181	-0.0673182	0.0228587		cg01039849	-0.0789182	0.00622126		cg08686878	0.0801478	0.0485486
cg08857797	-0.067294	0.00128261		cg02448934	-0.0788893	0.0285922		cg10643841	0.0801167	0.0240938
cg07048221	-0.0672837	0.00112772		cg13609307	-0.0788086	0.0021477		cg19893116	0.0800741	0.0134813
cg23321410	-0.0672703	0.000781708		cg14842658	-0.0787175	0.0135959		cg21909533	0.080069	0.0367989
cg26770470	-0.0672156	0.0200129		cg16243240	-0.0787147	0.0440187		cg04530349	0.0799222	0.0467293
cg23938553	-0.0671785	0.00612673		cg11534108	-0.0786291	0.00201776		cg18340188	0.0799121	0.0112181
cg16273664	-0.067151	0.0291544		cg21082106	-0.0786238	0.0109135		cg17008617	0.0798867	0.00560102
cg22808178	-0.0671223	0.02045		cg16298118	-0.0785853	0.00499176		cg06705997	0.0796942	0.00184915
cg02638589	-0.0671037	0.00381481		cg15299947	-0.078555	0.000959062		cg21210496	0.0796805	0.0289372
cg05779818	-0.0669956	0.0146153		cg14160751	-0.0785378	0.0176537		cg26816747	0.0796629	0.00217265
cg22328837	-0.0669857	0.00145892		cg12513254	-0.0785	0.00892938		cg11530659	0.0796123	0.0369741
cg05998850	-0.0669141	0.00574906		cg08775428	-0.0784157	0.0376044		cg01868781	0.0795595	0.00262934
cg09569215	-0.0669068	0.00352101		cg10432598	-0.0783668	0.0453003		cg01592108	0.0795014	0.0194698
cg04214459	-0.0669024	0.000700504		cg11196852	-0.0783527	0.0260816		cg12602711	0.0794956	0.0199953
cg26552897	-0.0668615	0.00453816		cg11446720	-0.0783193	0.00237231		cg12051326	0.0794715	0.00663764
cg00743831	-0.0668247	0.0197285		cg04182170	-0.0781647	0.00827398		cg03844115	0.0794581	0.0381143
cg14507476	-0.0668168	0.00784508		cg07661085	-0.0781435	0.00265226		cg14147396	0.0794516	0.0162545
cg00161142	-0.0667711	0.0441279		cg01789004	-0.078134	0.000686786		cg12773057	0.0792931	0.0116832
cg21969190	-0.0667685	0.0122084		cg15003110	-0.0780461	0.000888917		cg13994394	0.0790114	0.0368952
cg20042234	-0.0667127	0.00757534		cg27086157	-0.0780027	0.00913567		cg21065173	0.0790098	0.0457704
cg24935891	-0.0667096	0.00858386		cg27260164	-0.0778976	0.0458199		cg08708778	0.0789544	0.00219343
cg21843573	-0.0666749	0.00725064		cg01839642	-0.0778503	0.011384		cg13911577	0.0788428	0.00153456
cg20862741	-0.0666525	0.0129598		cg00865054	-0.0778134	0.00167605		cg12550837	0.0787843	0.0458399
cg03232465	-0.0666503	0.00563386		cg16169003	-0.0777971	0.027126		cg00468356	0.0787488	0.0128179
cg06994238	-0.0666229	0.0396226		cg01156127	-0.0776589	0.0280257		cg00427618	0.0787369	0.0112692
cg13410153	-0.0665842	0.00506886		cg12808565	-0.0776227	0.0319805		cg10767943	0.0786092	0.0115283
cg01888821	-0.0664311	0.00105283		cg26437703	-0.0776125	0.0215553		cg09595468	0.078588	0.00756197
cg24778568	-0.0663886	0.0374391		cg15426873	-0.0774908	0.00501056		cg01012495	0.0785407	0.0287439
cg19894279	-0.0663621	0.00258986		cg16989764	-0.0774693	0.0111183		cg21024893	0.0785244	0.00328238
cg04691944	-0.0663489	0.0118893		cg14148522	-0.0773987	0.00239207		cg03969721	0.0784961	0.00129466
cg06892053	-0.0663233	0.0294928		cg00690232	-0.0773255	0.000344468		cg08172933	0.0784954	0.0139104
cg25940847	-0.0662642	0.0402417		cg10157679	-0.0772364	0.00804373		cg01156508	0.0784693	0.0216938
cg01280080	-0.0662249	0.000730531		cg03212039	-0.0772195	0.00490803		cg14148522	0.0784586	0.00163077
cg15426711	-0.066146	0.00295727		cg12696860	-0.0772189	0.0347106		cg07164161	0.0784402	0.0162323
cg03543448	-0.0661313	0.0377977		cg10576019	-0.0770667	0.0117756		cg13109155	0.07833	0.00386516
cg06122175	-0.0661052	0.0023704		cg01700683	-0.0770272	0.000749518		cg06573884	0.0782266	0.00338038
cg13945528	-0.0660892	0.00232041		cg12061734	-0.0769593	0.031434		cg08502017	0.0782135	0.00292327
cg16777166	-0.0660513	0.00205174		cg25726284	-0.0769585	0.0499783		cg03039837	0.078077	0.0096039
cg02570493	-0.0660422	0.00219697		cg00592410	-0.0768097	0.0323983		cg14346075	0.0780299	0.048974
cg07113022	-0.0660273	0.0266098		cg03781663	-0.0768081	0.000572703		cg05232530	0.0778723	0.0217886
cg11037025	-0.0659908	0.00356362		cg27177514	-0.0768031	0.00753943		cg15442338	0.0777736	0.00152493
cg01963294	-0.0659799	0.0134516		cg02939311	-0.0767611	0.0329869		cg22980877	0.0776197	0.00409066
cg14654609	-0.065979	0.0217507		cg12081021	-0.0767467	0.0129668		cg16285765	0.0775788	0.0048304
cg14875297	-0.0659313	0.00122945		cg16500087	-0.0766002	0.0110332		cg05951421	0.0775588	0.0141355
cg15595283	-0.065909	0.00133121		cg07373298	-0.0765304	0.00123658		cg12424249	0.0775352	0.0113042
cg21000846	-0.0657763	0.00703436		cg11259070	-0.0765066	0.0312699		cg10238924	0.0774677	0.00718045
cg07014827	-0.0657504	0.0118527		cg02146015	-0.0764266	0.00203243		cg06461903	0.0774475	0.015779
cg14713153	-0.0657072	0.00695828		cg12936238	-0.0764129	0.0201445		cg21165219	0.0773981	0.00227133
cg05851510	-0.0656754	0.0165467		cg19403132	-0.0764039	0.00331954		cg07387471	0.0773641	0.0384252
cg08050795	-0.0656485	0.0231147		cg00513717	-0.076301	0.0363793		cg07264079	0.0773074	0.000263745
cg23004130	-0.0656312	0.0038698		cg11793689	-0.0762593	0.011956		cg00480704	0.0771361	0.0013915
cg18082877	-0.0656254	0.00806712		cg12894814	-0.0762531	0.000755955		cg12633998	0.0771157	0.00654639
cg13817037	-0.0655169	0.0345783		cg13531313	-0.0762079	0.011127		cg24094850	0.0770899	0.017341
cg06375949	-0.0654597	0.0139985		cg20993055	-0.0762056	0.00754495		cg05141142	0.0770358	0.0169122
cg15552091	-0.0654576	0.0388791		cg07660753	-0.0762052	0.0100274		cg00476617	0.0769649	0.0328145
cg24126564	-0.0654474	0.0328163		cg13895853	-0.0762015	0.0006065		cg00483287	0.0769405	0.0210335
cg14798584	-0.065397	0.0187753		cg19053120	-0.0761573	0.0457134		cg14436320	0.0769079	0.0264032
cg25646731	-0.0653143	0.0196974		cg05315590	-0.0761247	0.0237686		cg10655371	0.0768602	0.01058
cg07757545	-0.0652912	0.0118222		cg25956106	-0.0761174	0.0189734		cg17383222	0.0767678	0.0129365
cg05797854	-0.0652556	0.0022588		cg17981648	-0.0760659	0.00226458		cg07184247	0.0767264	0.0055721
cg23450357	-0.0651412	0.0401464		cg11286926	-0.07601	0.00600158		cg23120101	0.0766425	0.0138071
cg20771240	-0.0651111	0.0304336		cg08954298	-0.0759924	0.0116368		cg23208294	0.076631	0.0441912
cg19863456	-0.0651044	0.00328269		cg12232006	-0.0759814	0.00916374		cg16512192	0.0765918	0.00353199
cg25366955	-0.0650839	0.0470938		cg00483287	-0.0759185	0.000385506		cg24446128	0.0765284	0.00759188
cg12593132	-0.0650815	0.00178053		cg13669360	-0.0758493	0.0122059		cg18512205	0.0764147	0.0469541
cg23334433	-0.0650374	0.00447793		cg24641193	-0.0758249	0.0132229		cg02030410	0.0763994	0.0262486
cg00760729	-0.0649963	0.00388429		cg01169413	-0.0757452	0.0459966		cg12197275	0.0763274	0.00163374
cg10545141	-0.0649738	0.0117314		cg11294512	-0.07573	0.0440927		cg22316634	0.0762872	0.0313278
cg19222104	-0.0649507	0.00738838		cg19507918	-0.0754701	0.00796887		cg00585072	0.0762168	0.00231367
cg22043869	-0.0649265	0.000964733		cg06134913	-0.0754611	0.0352657		cg16549822	0.0761917	0.0312434
cg13508841	-0.0648838	0.000530636		cg21608387	-0.0753673	0.00655244		cg10597982	0.0761438	0.00990649
cg17852932	-0.0648548	0.00111911		cg18013066	-0.0752941	0.0100844		cg10528705	0.0761307	0.00109146
cg22880077	-0.0648479	0.00383419		cg14219365	-0.0752681	0.0101824		cg00846176	0.0761233	0.0123575
cg10299161	-0.0648347	0.0163061		cg26074253	-0.0752237	0.00544515		cg17981648	0.0760806	0.0131915
cg13832055	-0.0648209	0.0451571		cg03031901	-0.0752066	0.00114664		cg09823576	0.0760523	0.0358924
cg11620328	-0.0647862	0.021841		cg17158101	-0.0751975	0.00201039		cg07510373	0.0759819	0.00568093
cg08985824	-0.0647802	0.0324778		cg20281583	-0.0751895	0.0200703		cg21990552	0.0759583	0.0376968
cg06989132	-0.0647635	0.00649999		cg24886058	-0.0751845	0.00907181		cg09779837	0.0759286	0.0185259
cg13085630	-0.0647491	0.0116919		cg17579446	-0.0750707	0.00119167		cg10386813	0.0759167	0.00216036
cg24532512	-0.0647147	0.0107335		cg13267559	-0.0750295	0.0393828		cg12186796	0.0757976	0.0239949
cg00682553	-0.0646991	0.00394527		cg00843021	-0.0750239	0.0240024		cg11477837	0.0756757	0.0358194
cg22504837	-0.0646714	0.0109185		cg01944110	-0.0750065	0.0080598		cg21269763	0.0756623	0.0142241
cg09154034	-0.0646598	0.0138445		cg10938046	-0.0750026	0.0367645		cg04379508	0.0756615	0.0108862
cg00545199	-0.0646356	0.000518746		cg17412806	-0.074943	0.00841016		cg14112338	0.0755071	0.00546705
cg19066932	-0.0645204	0.0252125		cg23438796	-0.0748136	0.0486912		cg01414738	0.0755053	0.00108342
cg12210223	-0.0644262	0.00430093		cg02443896	-0.074804	0.00300665		cg09494375	0.0754899	0.0193375
cg11721383	-0.0644154	0.000790833		cg23636611	-0.0747905	0.00178387		cg16362815	0.075309	0.0324656
cg00047800	-0.0643637	0.0306825		cg20434574	-0.0747454	0.0108977		cg13681684	0.0753027	0.000385646
cg13292958	-0.0643155	0.0120149		cg06237128	-0.0747389	0.00578129		cg26369614	0.0752872	0.018701
cg10486274	-0.0643046	0.0149524		cg24960639	-0.0747383	0.0362785		cg11682398	0.0750559	0.0480453
cg19030994	-0.0642884	0.0317073		cg20887670	-0.0747286	0.0154327		cg22559319	0.0749802	0.00514778
cg17366028	-0.0642865	0.00472366		cg14815794	-0.074659	0.0405553		cg00690232	0.0749359	0.0112746
cg23821157	-0.0642766	0.00287573		cg27072333	-0.0744299	0.0138195		cg26671261	0.0748408	0.00755307
cg15055401	-0.0642483	0.00821898		cg25797865	-0.0743237	0.00278262		cg14989226	0.0747976	0.00497857
cg12476455	-0.0642069	0.0225739		cg06465768	-0.0742904	0.0224541		cg23380496	0.0747715	0.0111096
cg05390872	-0.0641524	0.0299459		cg23781017	-0.0742348	0.00713339		cg16535068	0.0747552	0.00147752
cg08259950	-0.0641435	0.0341182		cg19138446	-0.0742251	0.000418204		cg02203055	0.0747109	0.00409565
cg15909660	-0.0641303	0.0418937		cg21039166	-0.074204	0.00573628		cg18675461	0.0746196	0.0131395
cg12354755	-0.0641242	0.0195657		cg05650559	-0.0741858	0.030725		cg08449717	0.0746176	0.0298289
cg04725636	-0.0640627	0.00294273		cg15505953	-0.0741699	0.00080003		cg25074458	0.0746104	0.0399596
cg25587481	-0.0640623	0.00484825		cg15556088	-0.0741245	0.00636864		cg05396503	0.0745991	0.0362023
cg22401505	-0.0640598	0.0401622		cg23490829	-0.0741223	0.02267		cg06543615	0.0745284	0.00235456
cg03338962	-0.0640031	0.0199231		cg06653928	-0.0741064	0.0101919		cg05764538	0.0745202	0.00104149
cg23720822	-0.0639884	0.00279144		cg09107055	-0.0740725	0.0180237		cg01575457	0.0744622	0.0459174
cg18761058	-0.063949	0.0124222		cg10645648	-0.0740667	0.0100506		cg23813815	0.0744118	0.0138485
cg24276053	-0.0639454	0.00253719		cg02203055	-0.0738919	0.0185701		cg24136928	0.0743309	0.000761816
cg26708270	-0.0639318	0.009515		cg08350288	-0.0738689	0.00683765		cg18131456	0.0743128	0.000684382
cg15483426	-0.0639312	0.0164074		cg00836271	-0.0738189	0.00423387		cg11248977	0.0742285	0.00100223
cg24411535	-0.0638926	0.00438015		cg13783177	-0.0738138	0.0177077		cg04651150	0.0741587	0.0184233
cg06432648	-0.0638909	0.0116983		cg20820873	-0.0737979	0.00751806		cg15089921	0.0741557	0.0184424
cg01357370	-0.0638531	0.0303709		cg09618848	-0.0737644	0.00717762		cg09757473	0.0741521	0.00115906
cg03507326	-0.0638157	0.0309641		cg27188818	-0.0737303	0.027411		cg19939672	0.0741498	0.0155746
cg07218995	-0.0638115	0.00481236		cg10041069	-0.0736713	0.00103196		cg14842658	0.0740998	0.00122338
cg13086983	-0.0638073	0.00676363		cg03776662	-0.0736296	0.0256555		cg21467828	0.0740181	0.00736215
cg07476353	-0.0637795	0.0357098		cg09414638	-0.0736283	0.00307638		cg15817287	0.0739875	0.00909375
cg08300079	-0.0637382	0.0101913		cg23718806	-0.0735826	0.0238497		cg01412300	0.0739801	0.00545726
cg07883517	-0.0637343	0.00488467		cg02977810	-0.0735405	0.00935203		cg02473847	0.0739711	0.0102648
cg13977490	-0.0637138	0.00416295		cg02469539	-0.0735236	0.012545		cg17064296	0.0739483	0.0262249
cg25263286	-0.0635801	0.015863		cg25837909	-0.0734752	0.0433098		cg07426784	0.0738552	0.0341236
cg18270426	-0.0635612	0.0094486		cg01032602	-0.0734675	0.013608		cg03025089	0.0737531	0.00101604
cg04834613	-0.0635432	0.00403105		cg08695103	-0.0734451	0.024554		cg07256199	0.0736994	0.0135381
cg12262000	-0.0635233	0.010621		cg14094882	-0.0733873	0.0321992		cg02212921	0.0736439	0.00622354
cg20902259	-0.0634898	0.00234029		cg04498411	-0.0733424	0.0242378		cg10569526	0.0736203	0.00110122
cg20040747	-0.06346	0.0125432		cg16141840	-0.073286	0.0003965		cg16948572	0.0736183	0.00077615
cg16818784	-0.063449	0.00502648		cg10895032	-0.073269	0.0318373		cg11337780	0.0735267	0.0107054
cg08396995	-0.0633595	0.0018216		cg22645624	-0.0732495	0.00556093		cg07672937	0.0734996	0.00123965
cg27397293	-0.0633563	0.018752		cg12256336	-0.0732293	0.0467158		cg15090331	0.0734495	0.0368985
cg18117347	-0.0633479	0.0161024		cg12434889	-0.0731718	0.000843615		cg14618736	0.073424	0.00484605
cg04591022	-0.0632675	0.0394107		cg01868781	-0.0731176	0.00740583		cg09723536	0.073413	0.0295009
cg05881800	-0.0632561	0.0437397		cg01514449	-0.0729731	0.00107421		cg10393228	0.0733668	0.0180877
cg13848702	-0.0632555	0.00392979		cg08763559	-0.072934	0.0133184		cg25562522	0.0733106	0.00058358
cg12582957	-0.0632429	0.00413019		cg25366141	-0.0729047	0.0368286		cg22447954	0.0732706	0.0439144
cg08141565	-0.0632249	0.00684913		cg20936719	-0.0729039	0.000499426		cg22751046	0.073193	0.024517
cg10781514	-0.0631995	0.00228181		cg15191197	-0.0728367	0.0193711		cg05226678	0.0731257	0.0123595
cg25677027	-0.0631734	0.0173595		cg01436363	-0.0727788	0.00865648		cg01898166	0.0730527	0.0395298
cg09550397	-0.0631575	0.0142078		cg14170447	-0.0726198	0.00134429		cg20537764	0.0730157	0.000323725
cg13437786	-0.0631301	0.0119575		cg09089239	-0.072587	0.00106108		cg20993055	0.0729674	0.000497329
cg12445658	-0.0631225	0.00516844		cg13848860	-0.0725657	0.0434929		cg02390329	0.0729483	0.0101542
cg23146197	-0.0630691	0.00202635		cg10526013	-0.0725572	0.0222189		cg22169384	0.0729259	0.0190108
cg00914990	-0.0630682	0.00390802		cg25484139	-0.0724399	0.00122469		cg25682700	0.0726973	0.0139213
cg10849016	-0.0630291	0.000818421		cg01575457	-0.0724148	0.00279568		cg21337269	0.0726663	0.00342684
cg15143268	-0.0630107	0.000662705		cg19977871	-0.0723819	0.00057931		cg23542454	0.0726657	0.00197144
cg02568557	-0.0629977	0.0310384		cg06527154	-0.0723687	0.00202712		cg27564338	0.0726623	0.0284893
cg04508340	-0.0629939	0.021455		cg11299602	-0.0723268	0.0279235		cg11201708	0.0726469	0.00617107
cg08210300	-0.0629877	0.00294121		cg04123918	-0.0722453	0.0205271		cg15895879	0.072643	0.0227226
cg16709056	-0.062974	0.00308168		cg20379133	-0.0722098	0.0124343		cg08314849	0.0725702	0.0353371
cg08959314	-0.0629729	0.000665371		cg01898166	-0.0721134	0.0484876		cg15326304	0.0725579	0.0103462
cg12768145	-0.0629493	0.00716451		cg24024752	-0.072077	0.0253461		cg00113442	0.0725436	0.00120404
cg25541213	-0.062946	0.00467581		cg13551754	-0.0717842	0.0160022		cg27038067	0.0725319	0.0288829
cg18989000	-0.0629398	0.00687145		cg05761523	-0.0717124	0.0102055		cg15909548	0.0724715	0.0382982
cg20452262	-0.0628832	0.0459046		cg11165912	-0.0717108	0.0282408		cg23011602	0.0724615	0.0147826
cg03038853	-0.0628744	0.0138065		cg16351679	-0.0716755	0.049849		cg03644193	0.0724522	0.0141449
cg14421129	-0.0628403	0.0160065		cg08643825	-0.0716375	0.0252231		cg14214224	0.0724197	0.00196002
cg00752713	-0.0627686	0.00856012		cg23655635	-0.0716112	0.0126844		cg00706903	0.0723418	0.00224649
cg25745796	-0.0627394	0.00117182		cg03661876	-0.0715477	0.000693298		cg26500871	0.0722398	0.0072424
cg03917007	-0.0627272	0.0408884		cg05434324	-0.0714776	0.0127327		cg14853158	0.0721853	0.0340566
cg15793246	-0.062706	0.0239494		cg17176978	-0.0714771	0.00237917		cg11214619	0.0721813	0.00269308
cg01156249	-0.062667	0.0317732		cg05561180	-0.0714209	0.00924896		cg12194552	0.0721618	0.0396009
cg09235900	-0.0626362	0.00859623		cg09216046	-0.0714052	0.00367779		cg12598114	0.0721537	0.0034664
cg15446280	-0.0625592	0.00109785		cg18074450	-0.0713993	0.00491901		cg05381287	0.0721314	0.0366505
cg17048634	-0.0625322	0.0275592		cg24851153	-0.0713945	0.0375949		cg05375713	0.072125	0.0120892
cg20670033	-0.0625299	0.00209139		cg26454666	-0.071379	0.0395837		cg24008825	0.0719945	0.022252
cg24248548	-0.0624923	0.000673352		cg08098450	-0.0712446	0.0237801		cg00833639	0.0719656	0.000528376
cg07974500	-0.0624719	0.00227755		cg05253165	-0.0712172	0.00238771		cg05938207	0.0719341	0.0386456
cg03103611	-0.0624717	0.00248186		cg22303442	-0.0711833	0.0385697		cg25352098	0.0719236	0.00472064
cg03191260	-0.0624701	0.00364261		cg18906028	-0.07117	0.0343567		cg12563696	0.0719056	0.000433486
cg18795525	-0.0624305	0.0149117		cg25188372	-0.0711385	0.0281519		cg05534676	0.0718709	0.0318504
cg00875400	-0.0624229	0.0392516		cg01331597	-0.0710879	0.0052079		cg08866935	0.0718629	0.0015861
cg01524618	-0.0624156	0.000882252		cg06178994	-0.0710601	0.00166783		cg17390497	0.071854	0.0410395
cg12556416	-0.0624025	0.00337115		cg27109907	-0.0709866	0.00480657		cg08283302	0.0718371	0.00202394
cg21197650	-0.0623868	0.0045572		cg08796299	-0.0708935	0.0353558		cg25361092	0.0718081	0.0232239
cg19044429	-0.0623716	0.000801134		cg09374028	-0.0708693	0.0031479		cg13098139	0.0718038	0.00581056
cg26839943	-0.0623537	0.0077365		cg19694134	-0.070861	0.0172978		cg20934731	0.071768	0.00476666
cg11258102	-0.0623373	0.00976687		cg27493649	-0.0708549	0.00123228		cg00884188	0.0717362	0.0105472
cg04101019	-0.0623135	0.00237914		cg11588197	-0.0708437	0.0336126		cg06653928	0.0717266	0.00678236
cg00174075	-0.0622564	0.0206384		cg10381036	-0.0708351	0.0368029		cg14752139	0.0717114	0.0014625
cg17158295	-0.0622222	0.0499561		cg09758164	-0.0708208	0.015667		cg19016499	0.0716577	0.0347277
cg07310278	-0.0622146	0.0346596		cg27226418	-0.0708091	0.00604614		cg09148344	0.0715174	0.0182944
cg17013729	-0.0621999	0.00230774		cg23854915	-0.070723	0.0352623		cg03119645	0.0714877	0.00233651
cg15444149	-0.0621734	0.0117502		cg00718382	-0.0707156	0.00341978		cg00655231	0.0714636	0.00110644
cg21793826	-0.062124	0.00223658		cg08704466	-0.070605	0.0296966		cg14959721	0.0714615	0.0480708
cg15696905	-0.0621225	0.00217218		cg09445162	-0.07057	0.0139705		cg13414059	0.0714291	0.041695
cg23010084	-0.0621069	0.0117373		cg15437879	-0.0704834	0.0464406		cg11744861	0.0713779	0.0348194
cg06839496	-0.0620866	0.00437365		cg12106271	-0.0704275	0.0124852		cg16337108	0.0713591	0.017571
cg10895547	-0.0620476	0.0117049		cg11584246	-0.0704182	0.00378679		cg18120053	0.0713301	0.0233017
cg25477163	-0.0620184	0.0294758		cg08318469	-0.0704164	0.00118196		cg13582692	0.0712863	0.00291298
cg18733925	-0.0620143	0.0136593		cg19210625	-0.0704086	0.0199497		cg14366485	0.0712687	0.00217183
cg11574127	-0.0619927	0.0339511		cg23204699	-0.0703794	0.0360871		cg04565340	0.07126	0.000691898
cg00925087	-0.0619761	0.00507178		cg04991470	-0.0703713	0.0417379		cg26489439	0.0712329	0.0362117
cg06557731	-0.0619254	0.02608		cg22235314	-0.0703091	0.0135004		cg12023632	0.0711862	0.000922263
cg24620759	-0.061897	0.0148288		cg12711508	-0.0702775	0.0484695		cg27057432	0.0711448	0.0270573
cg00098686	-0.0618885	0.0194694		cg08237470	-0.0702735	0.00301204		cg27207597	0.0711269	0.0132123
cg19366921	-0.0618645	0.00115756		cg23184477	-0.0702618	0.0029809		cg01948275	0.0711254	0.0160129
cg06874208	-0.0618247	0.00435452		cg14976596	-0.0702441	0.00156558		cg00128683	0.0710583	0.00981568
cg04871235	-0.0618163	0.000744305		cg14822229	-0.0702211	0.0342593		cg19702771	0.0710441	0.0366703
cg08943467	-0.0617968	0.0124284		cg25744558	-0.0702014	0.0286588		cg13200854	0.0710358	0.0228219
cg09123899	-0.0617811	0.0299813		cg16397661	-0.0701802	0.0214741		cg09831942	0.071025	0.00128361
cg05238522	-0.0616323	0.0177067		cg00741800	-0.0701618	0.00505648		cg12030850	0.0710056	0.0179479
cg15827752	-0.0615865	0.00453625		cg18264207	-0.0700797	0.00309495		cg02821647	0.0709972	0.0441718
cg13838495	-0.0615734	0.0394505		cg14938261	-0.0700733	0.0497102		cg16382336	0.0709945	0.0445466
cg25880573	-0.0615722	0.0256182		cg24695441	-0.0698892	0.00131583		cg09847593	0.0709698	0.0288068
cg24761366	-0.0615395	0.0253939		cg00615414	-0.0698528	0.00224683		cg12298832	0.070959	0.0279898
cg20027894	-0.0615341	0.00138551		cg12378899	-0.0698468	0.0185694		cg06460228	0.0709462	0.00241898
cg11859203	-0.061498	0.00208112		cg19998294	-0.0698193	0.00720785		cg19444735	0.0708668	0.0140894
cg07601488	-0.0614703	0.0100024		cg04455567	-0.0698149	0.0150721		cg02908912	0.0708666	0.0107
cg09126880	-0.0614694	0.0239841		cg11231100	-0.0698013	0.0132592		cg13968580	0.0708491	0.00240114
cg22822824	-0.0614586	0.00104259		cg21270083	-0.0697971	0.00487771		cg00308460	0.0708159	0.0217792
cg23356806	-0.061444	0.0188151		cg03088219	-0.0697399	0.036438		cg14224170	0.0708158	0.00746039
cg26208764	-0.0613945	0.00817644		cg04794720	-0.0695791	0.0227934		cg22587673	0.0707911	0.0213904
cg12024104	-0.061339	0.000774994		cg06877462	-0.0695383	0.0296742		cg13914118	0.0707812	0.031759
cg10022295	-0.0613176	0.00144466		cg09982570	-0.0695348	0.0153413		cg20837474	0.0707622	0.014256
cg07510230	-0.0612838	0.00257314		cg20909280	-0.0694857	0.00272591		cg10732797	0.070743	0.00760275
cg01667493	-0.0612435	0.0027839		cg02586450	-0.0694823	0.0252622		cg09630738	0.070729	0.00110004
cg06888466	-0.0612317	0.0226323		cg15044474	-0.0694803	0.00157882		cg08820807	0.0706667	0.0129769
cg07438099	-0.0612202	0.00370202		cg00348598	-0.0693394	0.0221493		cg08889394	0.0706528	0.00152305
cg01752512	-0.0612007	0.00943995		cg23230834	-0.0693252	0.0112224		cg24693463	0.0706314	0.00812644
cg21398322	-0.061184	0.0178307		cg00755505	-0.0692644	0.0158028		cg15661389	0.0706276	0.000851663
cg13943460	-0.0611653	0.0107534		cg14146249	-0.0692468	0.0309687		cg15735778	0.0706205	0.0189677
cg19148032	-0.0610749	0.00633541		cg24007388	-0.0692273	0.0183485		cg12968224	0.0706009	0.00722281
cg14522254	-0.0610664	0.0125039		cg14042653	-0.0692239	0.0461638		cg03238709	0.0704751	0.00305414
cg08824095	-0.0610548	0.00173308		cg08713964	-0.0691907	0.00137382		cg17510038	0.070384	0.0400986
cg08992954	-0.0610423	0.00117198		cg14688310	-0.0691585	0.0314356		cg04277056	0.070356	0.00321165
cg21096292	-0.0610276	0.0375985		cg06900984	-0.0691079	0.0370556		cg17705400	0.0703447	0.0274737
cg24585729	-0.0609936	0.00238227		cg03460001	-0.0691061	0.0398755		cg06866276	0.0703441	0.0111118
cg15081074	-0.0609919	0.00100178		cg16617996	-0.0690935	0.00544346		cg14672496	0.0703426	0.00157992
cg18088111	-0.0609761	0.0381268		cg18034978	-0.0690658	0.00164434		cg04483989	0.0702941	0.0205711
cg00383598	-0.0609612	0.0339126		cg13141458	-0.0690126	0.0171749		cg15376651	0.0702941	0.0284042
cg02927292	-0.0609388	0.0020812		cg00777253	-0.0690029	0.0198783		cg01581018	0.0702649	0.0362929
cg13967339	-0.0609155	0.0390592		cg12660913	-0.0688394	0.011158		cg16753180	0.0702628	0.0434199
cg13486755	-0.0608988	0.0012192		cg16849075	-0.0688222	0.00873313		cg14038009	0.0702418	0.0268752
cg23966972	-0.0608911	0.00401268		cg08209240	-0.0688142	0.0287047		cg21803927	0.0701972	0.000487745
cg09355523	-0.0608654	0.0061763		cg25985103	-0.068808	0.0392532		cg02095895	0.0701955	0.00440597
cg07645886	-0.0608559	0.0050838		cg04253799	-0.0687772	0.00523365		cg10549221	0.0701922	0.0163017
cg15505153	-0.0608446	0.0119414		cg08162701	-0.068745	0.000608076		cg22714138	0.0701156	0.000860951
cg09118619	-0.0608369	0.011999		cg00690685	-0.0687377	0.00301857		cg04032096	0.0700875	0.0165659
cg16024801	-0.0607619	0.00558175		cg18546289	-0.0687376	0.0106654		cg20429350	0.0700562	0.00870705
cg04455867	-0.0607584	0.0164277		cg14849065	-0.0687208	0.0308848		cg06301814	0.0700511	0.0283118
cg17074310	-0.0607129	0.00818645		cg10575488	-0.0686662	0.0169917		cg13030236	0.0700397	0.0222896
cg18570383	-0.0607038	0.0444712		cg16130523	-0.0686125	0.0205078		cg23853438	0.0700345	0.0212306
cg22847617	-0.0607035	0.00375852		cg23651585	-0.0686125	0.0103042		cg24647253	0.0700228	0.0108396
cg22754187	-0.0606852	0.00199926		cg17463105	-0.0686043	0.00269726		cg05580671	0.0699832	0.00452492
cg03178781	-0.0606686	0.00364374		cg24797286	-0.0685828	0.00112361		cg24797286	0.0699782	0.00618986
cg12521173	-0.0606617	0.0176263		cg07266371	-0.0685266	0.00523741		cg03140889	0.0699665	0.0032067
cg01526745	-0.0606607	0.0497648		cg02264057	-0.06852	0.0204685		cg06608065	0.0699383	0.0350773
cg24812143	-0.0606315	0.00319877		cg04558601	-0.0685042	0.0136467		cg05926314	0.0698989	0.00185376
cg01127207	-0.060612	0.0332507		cg05732684	-0.0684528	0.00631024		cg05479657	0.0698188	0.00118167
cg18777604	-0.0605588	0.00145781		cg07170546	-0.0683778	0.0186521		cg22595467	0.0697697	0.0156528
cg02382795	-0.0605454	0.00916767		cg00033202	-0.0683737	0.0428086		cg11858707	0.0697453	0.00666781
cg03147441	-0.0605162	0.0192578		cg19884581	-0.0683383	0.0121548		cg10571796	0.0697375	0.00176387
cg02726137	-0.0604824	0.0214099		cg08498406	-0.0683333	0.0178363		cg22002084	0.0697307	0.00220695
cg06172859	-0.0604692	0.00503373		cg25802845	-0.0682059	0.00150836		cg13363530	0.0695639	0.00422194
cg20663347	-0.0604354	0.0311658		cg16658951	-0.0681711	0.00406399		cg10993424	0.0694989	0.00194261
cg09361367	-0.0604192	0.0290236		cg00380408	-0.0681333	0.00474974		cg02557442	0.0694614	0.00081792
cg14034491	-0.0602769	0.0444812		cg15485459	-0.0680362	0.0290345		cg22581264	0.0693838	0.00349064
cg08022070	-0.0602694	0.00779446		cg03720572	-0.067982	0.041535		cg11330406	0.0693623	0.0120485
cg13453015	-0.0602683	0.0349197		cg10404427	-0.0679748	0.00427199		cg01476855	0.0693597	0.00760475
cg16051899	-0.0602496	0.00685367		cg15227051	-0.0679083	0.00100104		cg20146177	0.0693588	0.0443181
cg04546041	-0.0602433	0.00959566		cg10989381	-0.0678993	0.0449298		cg17104250	0.0693583	0.0182668
cg10838380	-0.0602361	0.0157654		cg20085065	-0.0678881	0.00988751		cg14950237	0.0693273	0.020708
cg24252907	-0.0602008	0.00141779		cg17234047	-0.0678835	0.0344042		cg08475042	0.0693001	0.0367016
cg21528528	-0.0601997	0.0082686		cg17506437	-0.0678472	0.00152583		cg06489329	0.0692181	0.0257242
cg19907358	-0.0601954	0.0171922		cg10963375	-0.0678307	0.00400053		cg13199842	0.0692143	0.0173459
cg17178435	-0.060182	0.0152951		cg24423435	-0.067822	0.000460477		cg15154546	0.0692012	0.0173511
cg13302927	-0.0601802	0.00122245		cg06539899	-0.0678175	0.0130542		cg16511392	0.0691898	0.0221361
cg01759172	-0.0601743	0.00420643		cg19378389	-0.06781	0.0117109		cg02776313	0.069119	0.0399351
cg01538975	-0.0601614	0.0209796		cg00892269	-0.0677796	0.0097779		cg16663739	0.0690896	0.00257883
cg03122431	-0.0601164	0.000871721		cg02902313	-0.0677793	0.0016023		cg24923430	0.0690664	0.0411649
cg23560640	-0.0601028	0.0055265		cg12210836	-0.0677628	0.00943394		cg23036166	0.069066	0.00971311
cg08552635	-0.0600971	0.00493757		cg17554126	-0.0677495	0.0424923		cg22434633	0.0689869	0.0190307
cg19411738	-0.0600853	0.0119383		cg05230487	-0.0677463	0.00162217		cg09757846	0.0689392	0.0403754
cg23596986	-0.0600782	0.00305696		cg02849214	-0.067733	0.0169521		cg12376369	0.0689319	0.0305587
cg14594834	-0.0600246	0.00500836		cg15154546	-0.0676935	0.0329498		cg14146573	0.0688866	0.0172765
cg18559483	-0.0600246	0.00404072		cg11761954	-0.0676665	0.0420343		cg19382584	0.0688714	0.0341681
cg00443133	-0.0599863	0.0135721		cg03338899	-0.0676093	0.00532864		cg09521691	0.0688598	0.00331752
cg05488153	-0.059959	0.00140419		cg16948572	-0.0675569	0.00234931		cg17408380	0.0688257	0.00457261
cg10018466	-0.059951	0.00207162		cg04615668	-0.0675438	0.0219681		cg14439102	0.0688151	0.00799734
cg09282388	-0.0599434	0.00150584		cg11007666	-0.0675275	0.0280158		cg22254352	0.0687847	0.00262184
cg03507641	-0.0599252	0.000737607		cg12830733	-0.0675027	0.00443813		cg03237845	0.0687843	0.0382384
cg02054959	-0.059902	0.00220677		cg01861603	-0.0674522	0.00849404		cg12087681	0.0687418	0.00176417
cg06845425	-0.0598888	0.0219611		cg12253142	-0.0674346	0.0207973		cg21343436	0.0687036	0.00233345
cg11380329	-0.0598847	0.00294692		cg00979096	-0.0674328	0.00137476		cg22162164	0.0686969	0.00801891
cg07838604	-0.0598738	0.0374432		cg03927898	-0.0674243	0.00714595		cg01020080	0.0686716	0.00851021
cg25653144	-0.0598564	0.0455325		cg10052164	-0.0673639	0.00696227		cg02616069	0.0686056	0.0114183
cg08931902	-0.0598059	0.0321245		cg17628100	-0.0673606	0.00669309		cg22734287	0.0684942	0.011225
cg12857064	-0.0597526	0.00552307		cg05502445	-0.0673501	0.0036485		cg14236602	0.0684154	0.0167011
cg17049299	-0.0597223	0.0229572		cg02525420	-0.0673038	0.0125875		cg13009819	0.0683668	0.010196
cg13996609	-0.0597132	0.00700746		cg04217952	-0.0672865	0.0265615		cg25695086	0.0683135	0.00474169
cg08361670	-0.0597115	0.00684479		cg26643219	-0.0672856	0.0173406		cg01176121	0.0682964	0.0101371
cg19189422	-0.0597007	0.00165208		cg09239019	-0.0672342	0.00631018		cg03819767	0.0682928	0.0311854
cg19921957	-0.0596969	0.0348111		cg10249074	-0.067223	0.000519047		cg01918627	0.0682469	0.0207039
cg05725745	-0.0596579	0.000876391		cg12988424	-0.0671988	0.0106914		cg07872818	0.0682077	0.0490446
cg21642036	-0.0596231	0.0391272		cg17149676	-0.0671948	0.00054573		cg09596884	0.0681642	0.00789039
cg08907118	-0.0595751	0.00126364		cg02272576	-0.0671867	0.0148301		cg07008029	0.0681435	0.00354801
cg06447983	-0.0595583	0.0019203		cg12824469	-0.0671717	0.0157548		cg19715813	0.0681306	0.000442502
cg01418188	-0.0595374	0.00824697		cg09519118	-0.0671654	0.00146459		cg27071672	0.0680982	0.0248328
cg13089452	-0.0594847	0.0026671		cg17698922	-0.067116	0.0344367		cg20087561	0.0680938	0.00418835
cg27356523	-0.0594802	0.0106907		cg15332264	-0.0670971	0.0180121		cg26741577	0.0680869	0.0110352
cg23881083	-0.0594691	0.0289997		cg14767338	-0.0670751	0.0249687		cg13593647	0.0680294	0.0396318
cg14776332	-0.0594646	0.0395835		cg11920206	-0.0670522	0.0262425		cg18282079	0.0680132	0.0183703
cg10367962	-0.0594398	0.0277597		cg20624137	-0.0670347	0.0192121		cg14381171	0.0680118	0.0372883
cg08482167	-0.0594391	0.0443921		cg15701409	-0.0669693	0.0010668		cg02702060	0.067937	0.00191037
cg21679969	-0.0593912	0.0338344		cg10810847	-0.0669155	0.0159134		cg26046255	0.0678898	0.00524682
cg04658353	-0.0593853	0.00114101		cg21832294	-0.0668778	0.00842925		cg09888294	0.0678893	0.000773785
cg03035427	-0.0593689	0.0458629		cg08057554	-0.0668641	0.0252539		cg21478609	0.0678787	0.0112217
cg07200038	-0.0593519	0.000717454		cg06575863	-0.0668323	0.0232539		cg04070667	0.0678609	0.0286792
cg08285698	-0.0593141	0.000905082		cg13746366	-0.0668323	0.00154577		cg06593811	0.0678472	0.00181082
cg12904566	-0.059274	0.04727		cg16018106	-0.0668072	0.000591695		cg11748728	0.0678317	0.000459452
cg02920848	-0.059268	0.00569091		cg02905251	-0.0667882	0.0349706		cg02976672	0.0678262	0.00588042
cg20742425	-0.0592351	0.00607492		cg02717454	-0.0667755	0.0182138		cg06894186	0.0678162	0.0303824
cg08422497	-0.0592078	0.00883347		cg00991009	-0.0667688	0.0037091		cg15343849	0.0678129	0.0332417
cg05920270	-0.0592029	0.0145033		cg24017323	-0.0667573	0.00670725		cg18588441	0.0678099	0.0421668
cg16789867	-0.0592008	0.00252973		cg14805382	-0.0667182	0.00208029		cg26726529	0.0678006	0.0046509
cg07792029	-0.0591805	0.0382411		cg13135449	-0.0667118	0.033456		cg08318018	0.06774	0.000995993
cg15352396	-0.0591626	0.000786457		cg04517287	-0.0666997	0.00355661		cg04614806	0.0676349	0.0313969
cg18012089	-0.0591164	0.00205166		cg15516537	-0.0666784	0.0156309		cg08715120	0.0676324	0.00166811
cg06516640	-0.0590559	0.00110845		cg09393309	-0.0666546	0.00745297		cg27511567	0.0676041	0.0407155
cg24707598	-0.0590518	0.00842851		cg22923376	-0.0666519	0.00289774		cg26817185	0.0675626	0.0192936
cg14282386	-0.0590332	0.000873622		cg25403205	-0.0666305	0.0177703		cg24662139	0.0675304	0.00311213
cg19746887	-0.0590293	0.0438705		cg10893746	-0.0666053	0.00178913		cg03450899	0.0675294	0.011615
cg02331272	-0.0590106	0.00237309		cg10971159	-0.066595	0.00621856		cg08140258	0.0675151	0.00886332
cg11059659	-0.0590022	0.0408081		cg22992125	-0.0665705	0.00119461		cg11631143	0.0674926	0.00190876
cg12690575	-0.058998	0.0186687		cg27266257	-0.066569	0.00942916		cg03995515	0.0674353	0.00910676
cg07321494	-0.0589974	0.0298854		cg13495227	-0.0665669	0.0375748		cg08796299	0.0674083	0.00378039
cg25460263	-0.0589676	0.0195028		cg16579593	-0.0665484	0.0457608		cg12581327	0.0673935	0.0157612
cg00230686	-0.0589596	0.0428005		cg05105016	-0.0665097	0.00420711		cg19205240	0.0673916	0.00639613
cg16780142	-0.0589191	0.0388397		cg15482884	-0.0665047	0.0223254		cg26882827	0.0673158	0.0457327
cg21839449	-0.0589061	0.0357622		cg20447920	-0.0664761	0.017981		cg05582719	0.0672545	0.00119623
cg03985181	-0.0588847	0.00149484		cg27645474	-0.0664515	0.0276251		cg07730077	0.067248	0.0232116
cg07351011	-0.0587721	0.0177618		cg05396503	-0.0664251	0.00194207		cg25386597	0.0672108	0.0358736
cg14585288	-0.0587618	0.00199674		cg05082648	-0.0664249	0.00439881		cg05956151	0.0672073	0.00736698
cg02635668	-0.058747	0.0183238		cg20355735	-0.0664086	0.0232226		cg00764159	0.0671985	0.0420059
cg20809036	-0.0587064	0.0237126		cg17538206	-0.0663576	0.017956		cg24487856	0.0671686	0.0385652
cg22992099	-0.0586961	0.0376033		cg17821276	-0.0663136	0.0328519		cg13997990	0.0671657	0.0155044
cg06908919	-0.0586829	0.00310202		cg24192569	-0.0662996	0.0454156		cg02616371	0.0671502	0.0154583
cg06560379	-0.058666	0.0020904		cg17756860	-0.0662886	0.0168817		cg27403470	0.0671367	0.00636496
cg05856232	-0.0586584	0.00215525		cg26577836	-0.0662783	0.0240638		cg18114431	0.0671349	0.0192547
cg05372521	-0.0585639	0.00118159		cg03269105	-0.0661719	0.00648893		cg08283200	0.0671322	0.0129182
cg11389756	-0.0585437	0.0364745		cg14034135	-0.0661659	0.00048019		cg18820312	0.0670472	0.0135767
cg13590297	-0.0585395	0.0181421		cg13887050	-0.0661424	0.0161867		cg13972139	0.067016	0.0033106
cg08856371	-0.0585242	0.011905		cg16995086	-0.0661293	0.00952775		cg06899597	0.0669892	0.0313245
cg15288874	-0.0585007	0.0383768		cg11670713	-0.0661205	0.0344515		cg15421864	0.0669289	0.00440151
cg20985366	-0.0584703	0.00297269		cg19820298	-0.0661191	0.0364291		cg01094580	0.0669281	0.0383034
cg25417058	-0.0584005	0.00103077		cg00876785	-0.0661169	0.00764993		cg23617392	0.0669096	0.0375227
cg26958013	-0.0583667	0.0317371		cg20723459	-0.0660989	0.0138369		cg13948104	0.0669063	0.0111091
cg21745165	-0.058329	0.00485523		cg05134786	-0.0660962	0.0120287		cg10021614	0.0668749	0.000718286
cg16878403	-0.058297	0.00924795		cg00070205	-0.0660937	0.00804908		cg23966257	0.0668573	0.0304625
cg05482864	-0.0582685	0.00468573		cg11005229	-0.0660912	0.00495028		cg24260500	0.0668307	0.00172362
cg18021101	-0.0582675	0.00593029		cg22859180	-0.0659984	0.0142094		cg25375757	0.0668303	0.00915864
cg02842382	-0.0582602	0.0363425		cg13955836	-0.0659844	0.00564141		cg04335537	0.0667933	0.000630546
cg01096587	-0.0582601	0.0103769		cg02737307	-0.0659796	0.0406623		cg26542383	0.0667902	0.00120658
cg00506612	-0.0582584	0.0288788		cg06254336	-0.0659509	0.00548541		cg17748769	0.066735	0.00141932
cg00745181	-0.0582448	0.0214794		cg16486700	-0.0659453	0.000842434		cg12481893	0.0667281	0.00410828
cg24740325	-0.0582352	0.0297621		cg22664150	-0.0659087	0.0128936		cg26075720	0.0667269	0.0134053
cg01904169	-0.0582232	0.00743279		cg15741764	-0.0659063	0.0320039		cg24007388	0.0667246	0.0075606
cg18945630	-0.058198	0.013698		cg17321980	-0.065894	0.00336005		cg14970481	0.0666925	0.0429007
cg12031641	-0.0581787	0.0016387		cg04850828	-0.0658889	0.000575367		cg20719875	0.0666231	0.0140232
cg20387128	-0.0581561	0.0409678		cg02907402	-0.0658514	0.0159183		cg06115018	0.0666025	0.0303719
cg07220089	-0.0581557	0.00181188		cg27181253	-0.0658363	0.0226635		cg01867538	0.0665642	0.0176324
cg25152193	-0.0581099	0.022007		cg11138238	-0.0658284	0.0167337		cg01027668	0.0665182	0.00412713
cg21577147	-0.0581066	0.0457969		cg16535068	-0.0657997	0.00399576		cg07601258	0.0664473	0.0131053
cg07744399	-0.0580713	0.00464357		cg11970716	-0.0657611	0.00104068		cg01681502	0.0664287	0.00143313
cg22233994	-0.057996	0.0275529		cg18326562	-0.0657432	0.0348502		cg01115010	0.0664154	0.00243689
cg04019982	-0.0579883	0.00168435		cg25786525	-0.0657163	0.00425391		cg16579593	0.0664133	0.00604432
cg01154527	-0.057978	0.00513683		cg09818656	-0.0657141	0.0375512		cg05041928	0.0663755	0.0103859
cg02481176	-0.0579663	0.0146874		cg21503557	-0.0656938	0.0127327		cg24023066	0.0663723	0.0028258
cg14635415	-0.0579643	0.0110698		cg19088627	-0.0656625	0.0115445		cg18013066	0.0663089	0.00323133
cg23784886	-0.05795	0.0122314		cg17764141	-0.0655555	0.00370479		cg01803486	0.0662879	0.000698192
cg01435040	-0.0579166	0.00127757		cg19548502	-0.0655377	0.00480921		cg00661180	0.0662819	0.0160572
cg11337413	-0.0578848	0.00231138		cg07051715	-0.0655112	0.0124936		cg22213614	0.066255	0.0376719
cg22093632	-0.0578742	0.00708731		cg21496785	-0.0655036	0.0211414		cg17704073	0.0662467	0.0114754
cg13464018	-0.0578621	0.027176		cg25974442	-0.0654904	0.0157878		cg18548950	0.0662345	0.00240317
cg05169814	-0.0578339	0.00892598		cg15867652	-0.0654476	0.00313135		cg11133529	0.0662141	0.0237247
cg24071200	-0.0578179	0.0037313		cg13150801	-0.0654255	0.0404247		cg20136943	0.066159	0.00452017
cg10300814	-0.0578143	0.0304185		cg22916254	-0.0654146	0.0490725		cg09976282	0.066134	0.00528931
cg05275229	-0.0577826	0.00169259		cg11912668	-0.065402	0.00117574		cg19436922	0.0660981	0.00126625
cg12480903	-0.0577737	0.0281511		cg01534271	-0.0653665	0.0321736		cg24956253	0.0660829	0.0118412
cg06857304	-0.0577538	0.00577781		cg27282550	-0.0653215	0.00805173		cg22648867	0.0660687	0.0166019
cg11063797	-0.0577376	0.00135065		cg13179445	-0.0653146	0.0287645		cg22489311	0.0660674	0.00327199
cg16315887	-0.0577296	0.0138902		cg25098382	-0.0652757	0.017585		cg15077643	0.0660628	0.00304805
cg25476731	-0.0577048	0.0157423		cg08053264	-0.0652684	0.00255414		cg22469020	0.065981	0.000764953
cg01099397	-0.0577043	0.0023192		cg02127888	-0.0652578	0.0279669		cg17939258	0.0659621	0.0132061
cg11866475	-0.0576922	0.0204697		cg23560659	-0.0652251	0.0298265		cg16306253	0.0659601	0.0260732
cg02770028	-0.0576805	0.00100771		cg14048797	-0.0652181	0.049985		cg23555138	0.0659411	0.0176412
cg21651419	-0.0576734	0.00110368		cg20138458	-0.0652152	0.00281675		cg16685016	0.0659264	0.00585028
cg16068823	-0.057672	0.00284581		cg12047902	-0.0651683	0.0459827		cg14134658	0.0658771	0.0199532
cg25418001	-0.057668	0.0422491		cg18993911	-0.0651676	0.0353557		cg16500087	0.0658461	0.0198483
cg13192487	-0.057659	0.00781549		cg22899037	-0.0651596	0.00210754		cg08988698	0.0658323	0.000660194
cg21863229	-0.0576436	0.0203956		cg20639740	-0.0651575	0.000705661		cg14239045	0.0657834	0.00162461
cg00378282	-0.0576121	0.0152909		cg00273072	-0.0651517	0.000675869		cg20452555	0.0657663	0.0161722
cg01583595	-0.0575808	0.0115576		cg18985133	-0.0650791	0.0173933		cg00435528	0.0657651	0.00082525
cg17273175	-0.0575771	0.0160876		cg22713360	-0.0650648	0.0313093		cg13677341	0.0657235	0.00119643
cg03782074	-0.0575628	0.00809365		cg22645201	-0.0650063	0.0227422		cg23054284	0.0656913	0.0231525
cg01320433	-0.0575607	0.0219189		cg13078563	-0.0649861	0.00510208		cg25098739	0.0655754	0.007776
cg10288437	-0.0575569	0.00192457		cg05428777	-0.064944	0.0123154		cg12358432	0.0655718	0.011865
cg20497713	-0.0575032	0.0413936		cg07108214	-0.0649354	0.0159657		cg07951921	0.065544	0.00835517
cg17636869	-0.0574798	0.00171113		cg03668360	-0.0648993	0.0246456		cg17553854	0.0654369	0.0015641
cg04503593	-0.0574761	0.00162757		cg22679401	-0.0648325	0.0116726		cg20305576	0.0654042	0.00334646
cg15124432	-0.0574757	0.00608672		cg20854277	-0.0648225	0.0104519		cg14716923	0.0653478	0.0395236
cg08698030	-0.0574289	0.0149436		cg10285798	-0.0648149	0.0323694		cg14123840	0.0653156	0.0273029
cg06704411	-0.057369	0.000920579		cg18050804	-0.0648118	0.00164062		cg24458571	0.0652683	0.043605
cg09304293	-0.0573591	0.00316481		cg12625454	-0.0647679	0.0021751		cg01966334	0.0652506	0.00473646
cg04465904	-0.0573458	0.0388493		cg10490645	-0.0647447	0.0135502		cg26320895	0.065211	0.00367439
cg07721972	-0.0573434	0.0443438		cg20500978	-0.0647071	0.00139769		cg02513280	0.0652106	0.0005257
cg13911366	-0.0573353	0.00622533		cg21025171	-0.0646754	0.00534044		cg21830223	0.0652019	0.0216065
cg16321159	-0.0572987	0.0276236		cg24621225	-0.0646562	0.00272146		cg01703219	0.0651417	0.00190225
cg00753540	-0.0571629	0.00779618		cg18788116	-0.0646539	0.0219149		cg06575863	0.0651315	0.028419
cg04304121	-0.0571586	0.0157155		cg23042148	-0.0646414	0.00319139		cg02731390	0.0651133	0.00226319
cg07067232	-0.057147	0.046943		cg11932468	-0.0646257	0.0102054		cg06996186	0.0650734	0.00996878
cg22655635	-0.0571367	0.00447526		cg15193649	-0.0645838	0.0403295		cg26078665	0.0650694	0.00938059
cg27278639	-0.0571051	0.00476726		cg05552616	-0.0645773	0.00552487		cg23907355	0.0650347	0.00137696
cg27384879	-0.0570996	0.01789		cg06115018	-0.0645602	0.0349544		cg24506197	0.0650228	0.00978958
cg04594619	-0.0570984	0.010296		cg05656251	-0.064556	0.0101077		cg13753196	0.0650154	0.00242409
cg00034338	-0.0570006	0.00242235		cg02101485	-0.0645473	0.00701198		cg17753953	0.0650023	0.0465667
cg21842842	-0.056985	0.0228912		cg23108535	-0.0645087	0.0426915		cg24154333	0.0650013	0.00387081
cg04028656	-0.0569147	0.0115125		cg03433448	-0.064501	0.00392363		cg03477904	0.0649929	0.00383227
cg01246434	-0.0569068	0.00625454		cg25278174	-0.0644463	0.00480894		cg18739392	0.0649884	0.0243572
cg04723297	-0.0569005	0.0345859		cg15158128	-0.064415	0.00868983		cg00911776	0.0649689	0.00129607
cg02955020	-0.056831	0.0243867		cg05563022	-0.0643755	0.0358267		cg21785723	0.0649457	0.0408415
cg07908055	-0.0568197	0.0183147		cg20199761	-0.0643384	0.00482608		cg26454666	0.0649343	0.00621787
cg04000199	-0.0567895	0.00466437		cg12277366	-0.0643197	0.0347833		cg08133383	0.0649128	0.0131535
cg13012891	-0.0567854	0.00454509		cg16333300	-0.0643063	0.00329698		cg21124655	0.0649085	0.00136647
cg17165836	-0.0567222	0.0207958		cg13162100	-0.0642792	0.00153173		cg22008772	0.0649047	0.00835568
cg10439385	-0.0567035	0.0138938		cg27046536	-0.0642581	0.038566		cg03784083	0.0648998	0.00824327
cg01382141	-0.0566917	0.00718674		cg12248073	-0.0642149	0.00294506		cg02926495	0.0648983	0.0292067
cg22798294	-0.0566485	0.00104568		cg27423357	-0.0642114	0.00270291		cg25939238	0.0648327	0.00430601
cg04909357	-0.0566463	0.0313012		cg24935629	-0.0642098	0.020509		cg17594765	0.0648123	0.00273216
cg17294527	-0.0566198	0.00276802		cg17999642	-0.0641956	0.00123525		cg11491870	0.0648123	0.00817854
cg03308092	-0.0566052	0.0124791		cg07698834	-0.0641521	0.00429956		cg15128396	0.0647905	0.0120341
cg25827157	-0.0565965	0.00479079		cg09757473	-0.0640994	0.00260413		cg12436870	0.0647885	0.0151522
cg17934277	-0.0565921	0.0382505		cg01242499	-0.0640814	0.0491303		cg03455828	0.0647381	0.0205852
cg25308111	-0.0565754	0.0461218		cg05486188	-0.0640794	0.00245337		cg18248290	0.0646812	0.0233784
cg19379244	-0.0565369	0.0258974		cg03477904	-0.064034	0.00234589		cg00579302	0.0646643	0.0257306
cg15929556	-0.0565094	0.0118758		cg09888294	-0.0639433	0.00925303		cg04965934	0.0646572	0.00336297
cg02199309	-0.0565073	0.0137857		cg23801281	-0.0639132	0.0340806		cg00623090	0.0646568	0.0273592
cg26801880	-0.0564937	0.0110314		cg10597982	-0.0638984	0.00167408		cg18159276	0.0646503	0.0261702
cg11222700	-0.0564535	0.00118384		cg17877772	-0.0638882	0.0293692		cg27446385	0.0646436	0.0226258
cg09805919	-0.0563976	0.00182785		cg22313380	-0.0638647	0.0008565		cg26932981	0.0646436	0.0128308
cg16951873	-0.0563798	0.00195963		cg01202698	-0.0638326	0.00718692		cg10402023	0.0646415	0.0404003
cg03541179	-0.0563439	0.00831434		cg01342313	-0.0637904	0.0159668		cg14518227	0.0646245	0.0036995
cg01231800	-0.0563388	0.0125895		cg10764907	-0.0637844	0.0186357		cg17505557	0.064593	0.00162772
cg23946319	-0.0563334	0.00322615		cg26630175	-0.0637659	0.0106996		cg11106136	0.0645885	0.0178507
cg17016266	-0.0563312	0.0487434		cg22864500	-0.0637619	0.0482741		cg08816569	0.0645567	0.0195789
cg14467837	-0.0563149	0.00262247		cg02079515	-0.0637111	0.00949316		cg19706803	0.0645492	0.0417976
cg03306972	-0.0563031	0.00931906		cg19484559	-0.0636661	0.0259852		cg03921839	0.0645387	0.0415309
cg20577165	-0.0562853	0.0250254		cg26857153	-0.0636442	0.00119502		cg13909175	0.0644954	0.0497547
cg16000637	-0.0562842	0.0481661		cg12598114	-0.0636323	0.0104967		cg14332552	0.064492	0.000672585
cg13882377	-0.0562806	0.0238457		cg01814572	-0.063628	0.0117019		cg27256042	0.0644899	0.00215889
cg14703333	-0.0562665	0.00827309		cg25033078	-0.0636275	0.0066511		cg20079523	0.0644819	0.00818385
cg22084605	-0.0562564	0.016301		cg23114971	-0.0636201	0.00121569		cg01109252	0.0644349	0.0353325
cg04563215	-0.056235	0.0102056		cg01574373	-0.0636196	0.0193464		cg26441097	0.0643364	0.0370689
cg11434490	-0.0562293	0.00139963		cg07380883	-0.0635759	0.00339447		cg23628649	0.0643	0.0280619
cg18289104	-0.0562212	0.0120853		cg26228282	-0.0635721	0.0210889		cg21796993	0.0642509	0.0104722
cg21867839	-0.0562185	0.00546335		cg24424879	-0.06356	0.00170233		cg05450351	0.0642497	0.0040147
cg08485677	-0.0561863	0.00285563		cg04001311	-0.0635238	0.0289852		cg26113576	0.0641838	0.0143592
cg26550162	-0.0561733	0.029074		cg09065929	-0.0635065	0.0197821		cg01677879	0.0641777	0.0152977
cg25032124	-0.056137	0.0237051		cg06540193	-0.0635058	0.00456518		cg23402712	0.0641625	0.0114602
cg21094588	-0.0561175	0.0330182		cg14005100	-0.0634941	0.0177987		cg08802652	0.0641598	0.0136431
cg18193418	-0.0561135	0.0243903		cg17360256	-0.0634924	0.0204173		cg01429118	0.0641463	0.0257789
cg23639072	-0.0560756	0.00782102		cg01658902	-0.0634466	0.00865908		cg11006945	0.064146	0.00652888
cg04084898	-0.0560639	0.0142897		cg00752601	-0.0633963	0.00508137		cg23828635	0.0640822	0.0178413
cg11147190	-0.056057	0.0050945		cg09046316	-0.0633547	0.0123199		cg07714144	0.0640678	0.0310428
cg16591816	-0.0560289	0.00343139		cg19272483	-0.0633499	0.00141983		cg03271939	0.0640672	0.00660153
cg00865383	-0.0560263	0.00121802		cg01403748	-0.0633236	0.0138781		cg12520052	0.064057	0.000804023
cg21743357	-0.0560128	0.00366717		cg00512129	-0.0633222	0.0117323		cg15543557	0.0640549	0.0438082
cg24688854	-0.0559655	0.0204621		cg19130461	-0.0632674	0.0202425		cg03924227	0.0640251	0.00226226
cg19215966	-0.0559169	0.0439033		cg05908615	-0.0631506	0.00164595		cg14559634	0.0640033	0.000814672
cg25527547	-0.0559072	0.043523		cg17496142	-0.0631446	0.00478222		cg07863638	0.0639418	0.00522605
cg21245717	-0.0558725	0.0111432		cg16561902	-0.0631342	0.00394914		cg09669949	0.0639393	0.0364852
cg10418855	-0.0558446	0.0213511		cg22615515	-0.0631231	0.00735679		cg27235798	0.0639225	0.0156985
cg17443976	-0.0558442	0.00473034		cg03440426	-0.063089	0.00946006		cg12914857	0.0638979	0.0129598
cg17426763	-0.0558245	0.032146		cg20123637	-0.0630846	0.000546448		cg17301114	0.0638939	0.0398211
cg00183886	-0.0558156	0.0258017		cg20813082	-0.0630805	0.00122797		cg03665229	0.0638769	0.0457124
cg20240186	-0.0558091	0.026922		cg18859459	-0.0630705	0.0116122		cg11370311	0.0638569	0.0361028
cg04851426	-0.0558068	0.00122928		cg07229212	-0.0630461	0.0362906		cg06336581	0.0638253	0.00166474
cg06560670	-0.0558048	0.00481979		cg04158362	-0.0630301	0.0116426		cg20053110	0.063813	0.00365902
cg02072350	-0.055727	0.0114351		cg13552468	-0.0629656	0.0155976		cg07002403	0.0638119	0.00970053
cg08500032	-0.0557141	0.000923029		cg12611832	-0.0629497	0.00504693		cg12557508	0.06381	0.00102377
cg17190157	-0.0557068	0.0128907		cg02095739	-0.0629268	0.0188432		cg25760102	0.0637817	0.0267487
cg14843731	-0.055701	0.0375772		cg23060956	-0.0629228	0.0367221		cg08324397	0.0637703	0.0031849
cg15384277	-0.055685	0.00396671		cg05629005	-0.0629111	0.00097677		cg27421102	0.0637506	0.0228434
cg01844176	-0.0556782	0.00511183		cg00657694	-0.0628705	0.00172646		cg09889836	0.06372	0.0204326
cg10597191	-0.0556425	0.00868823		cg13958725	-0.0628504	0.00299768		cg13217994	0.0636839	0.0248103
cg08537162	-0.0556246	0.00407469		cg08470269	-0.0628062	0.0122852		cg00322509	0.0636753	0.0044783
cg08557669	-0.0556042	0.0107909		cg03969721	-0.0627686	0.0342543		cg16374932	0.0636746	0.0221222
cg18120611	-0.0555407	0.00757832		cg15060258	-0.0627411	0.0351491		cg23264236	0.0636336	0.017034
cg12816574	-0.0555324	0.00572406		cg01334232	-0.0626923	0.00437465		cg13636720	0.0636311	0.0322634
cg01787421	-0.0554981	0.00166422		cg22110047	-0.062684	0.0467443		cg07598357	0.063624	0.0354461
cg24634906	-0.0554793	0.00737028		cg19455034	-0.062666	0.0297999		cg03445965	0.063571	0.0109366
cg08673056	-0.055476	0.0011602		cg18936536	-0.0626589	0.00112611		cg17035490	0.0635661	0.0171542
cg12082522	-0.0554725	0.00126366		cg00337181	-0.0626299	0.00201479		cg14856485	0.0635529	0.0141311
cg17894854	-0.0554639	0.00394843		cg14437448	-0.0626286	0.02379		cg21950330	0.0635174	0.00059516
cg05509584	-0.0554564	0.0159472		cg22169384	-0.0626209	0.0345906		cg14058291	0.0634996	0.0480283
cg10904471	-0.0554329	0.0201033		cg01558660	-0.0625945	0.00194257		cg26573156	0.06348	0.0175402
cg17741392	-0.0554271	0.00357699		cg23413954	-0.0625944	0.000770391		cg09608523	0.0634601	0.0090394
cg09859241	-0.0554108	0.0314845		cg09596884	-0.0625787	0.0155594		cg21526238	0.0634446	0.0293122
cg04231851	-0.0553874	0.0408353		cg08977311	-0.0625738	0.0224382		cg11025609	0.0634381	0.0344415
cg23133305	-0.0553591	0.00543513		cg22008772	-0.0625713	0.0104189		cg06660563	0.063424	0.0092089
cg06127067	-0.0553379	0.00393137		cg04956239	-0.0625552	0.0012505		cg05740473	0.0633889	0.042454
cg27374674	-0.0553257	0.00120042		cg10662395	-0.0625356	0.0161756		cg12415682	0.0633576	0.0424369
cg09704444	-0.0552847	0.0229508		cg17856559	-0.0625338	0.0186191		cg06393879	0.0633392	0.00116687
cg17355809	-0.0552537	0.0018803		cg02355703	-0.0625317	0.00492524		cg12106271	0.0633354	0.0151978
cg20422120	-0.0552279	0.011338		cg00914121	-0.0625226	0.00969241		cg08251765	0.0633254	0.0460536
cg15017939	-0.0552116	0.0353441		cg12395958	-0.062501	0.000744901		cg07124876	0.0632781	0.0182894
cg03752729	-0.0552115	0.022722		cg07124876	-0.0624993	0.00458218		cg15672972	0.0632635	0.0260355
cg14930884	-0.0551797	0.00199835		cg10521128	-0.0624986	0.00689441		cg26559088	0.0632251	0.0116529
cg03392090	-0.0551542	0.022608		cg10466254	-0.0624604	0.0327784		cg22518770	0.0631968	0.0139163
cg06078633	-0.0551528	0.0241324		cg00090265	-0.0624415	0.00543172		cg23530916	0.0631567	0.037532
cg09444226	-0.0551517	0.00625964		cg25352098	-0.062433	0.0137186		cg20434574	0.0631374	0.00696485
cg20069407	-0.0551493	0.000984105		cg10444513	-0.062429	0.0123223		cg21469840	0.0631303	0.00530578
cg21250898	-0.0551389	0.00179107		cg07713331	-0.0624256	0.0157838		cg13829104	0.0630859	0.0164766
cg13434106	-0.0550968	0.00345388		cg18845298	-0.0624087	0.00211125		cg05475858	0.06307	0.00631997
cg01747319	-0.0550131	0.00938821		cg04831745	-0.062337	0.044084		cg20831236	0.0630613	0.0194173
cg13996617	-0.0549903	0.00280285		cg05122040	-0.0623314	0.0187695		cg24321676	0.0630605	0.00180128
cg25793587	-0.0549847	0.0212717		cg03850797	-0.0623051	0.0239383		cg15838332	0.063058	0.00273272
cg18499684	-0.0549824	0.00853604		cg26499561	-0.0622277	0.00613477		cg16107331	0.0630381	0.00634892
cg21110711	-0.0549801	0.00973839		cg10511622	-0.0622216	0.00634565		cg16515815	0.0629915	0.0102351
cg09273059	-0.0549712	0.00734908		cg01412042	-0.0621918	0.040784		cg19378389	0.062981	0.0396946
cg02143429	-0.0549509	0.0420979		cg19905587	-0.0621731	0.00193436		cg22005405	0.0629674	0.0074432
cg05322931	-0.0549317	0.00394373		cg14228830	-0.062159	0.00240939		cg24033115	0.0629601	0.0474445
cg02498474	-0.0549229	0.0311026		cg00653063	-0.0621539	0.0220166		cg24011334	0.0629392	0.0209153
cg21734996	-0.0549102	0.0118883		cg10919107	-0.062145	0.00143716		cg20474611	0.0629241	0.00567827
cg15199561	-0.0548988	0.0120813		cg17531430	-0.0621264	0.0306783		cg07068358	0.0629193	0.027548
cg09664455	-0.0548949	0.0428902		cg04874885	-0.062108	0.000618721		cg21307951	0.0629024	0.00848466
cg05770946	-0.0548856	0.0443567		cg00785632	-0.0621022	0.0167843		cg16953639	0.0628907	0.00336535
cg10441628	-0.0548703	0.0447642		cg10369197	-0.0620269	0.0292051		cg11187739	0.0628863	0.00256581
cg02330507	-0.0548581	0.0192389		cg03064228	-0.0620021	0.00969517		cg23569180	0.0628283	0.0154174
cg16877004	-0.0548525	0.0321655		cg24984882	-0.0619415	0.0105008		cg14082694	0.0628167	0.000635829
cg02082273	-0.0548305	0.014376		cg10569823	-0.0619382	0.00185004		cg22828213	0.0628078	0.00430218
cg07189898	-0.0548297	0.00416233		cg20475191	-0.0619182	0.00477799		cg22211749	0.0627979	0.000590423
cg00146490	-0.0548262	0.0328703		cg25501139	-0.0619005	0.00468992		cg07783576	0.0627905	0.00973877
cg25012951	-0.0548139	0.0133811		cg00752628	-0.0618853	0.00123695		cg17980570	0.062788	0.00191334
cg09208360	-0.0548132	0.0298116		cg09847593	-0.0618843	0.00191178		cg15127702	0.0627796	0.0428968
cg05182289	-0.0548064	0.0128197		cg16022133	-0.0618707	0.0242284		cg11742981	0.0627578	0.0336347
cg12177944	-0.0548026	0.0262031		cg02668046	-0.0618617	0.000811977		cg23051059	0.0627565	0.0476508
cg07124117	-0.0547854	0.0338564		cg05442949	-0.0618579	0.0395802		cg20398005	0.0627477	0.00657116
cg14091105	-0.054746	0.0156761		cg18068715	-0.0618504	0.00309733		cg23360962	0.0627475	0.0207145
cg02742593	-0.0547394	0.0105737		cg09379340	-0.0618427	0.0401769		cg08078550	0.062747	0.00778709
cg12597325	-0.054726	0.0456592		cg01729652	-0.0618417	0.00333539		cg23720974	0.0627423	0.0143168
cg02003184	-0.0547163	0.0275947		cg16978914	-0.0618355	0.0454908		cg06635952	0.0627107	0.0398908
cg16858253	-0.0547073	0.0113146		cg23179283	-0.0618334	0.0291624		cg25601501	0.0627018	0.0338209
cg01012242	-0.0546394	0.0147181		cg01106258	-0.0618133	0.00691168		cg04786990	0.0627018	0.0256162
cg00664054	-0.0546329	0.0293096		cg05616303	-0.0618005	0.0364948		cg14941358	0.0626983	0.00576629
cg15819366	-0.0546276	0.00449204		cg18534039	-0.0617895	0.00437416		cg02340172	0.0626947	0.0439088
cg20896351	-0.05461	0.00761936		cg04378874	-0.0617638	0.00230856		cg03904128	0.0626716	0.00622171
cg24251145	-0.0545887	0.0147831		cg23013151	-0.0617627	0.0259814		cg14814103	0.062607	0.0184753
cg15534883	-0.0545758	0.00589403		cg15953038	-0.061754	0.0370644		cg01545964	0.062607	0.040577
cg18671093	-0.0545433	0.0132637		cg21338373	-0.0617539	0.00137596		cg03320208	0.0626032	0.00128804
cg12330200	-0.0545387	0.0102595		cg26296524	-0.0617426	0.00486488		cg02721852	0.0625754	0.00854268
cg14763992	-0.0545203	0.0432558		cg18436123	-0.0617403	0.0433759		cg07986685	0.0625621	0.0190473
cg01962517	-0.0544969	0.0182549		cg21949718	-0.0617083	0.035755		cg05504279	0.0625443	0.0458761
cg10517290	-0.0544934	0.0217143		cg16648387	-0.0616817	0.00171095		cg14866151	0.0625321	0.004633
cg02007705	-0.0544672	0.00366286		cg05679849	-0.0616626	0.00644783		cg05839166	0.0625105	0.00621333
cg26435773	-0.0544377	0.00102846		cg17720910	-0.0616551	0.00654199		cg21821674	0.062479	0.0133725
cg05753930	-0.0544141	0.014386		cg02609775	-0.0616508	0.0108889		cg10043753	0.0624713	0.000896086
cg11827403	-0.0544046	0.045857		cg26930588	-0.0616358	0.0109111		cg13291464	0.062446	0.00783653
cg21239001	-0.0543869	0.0044693		cg06998031	-0.0615917	0.00265		cg10691753	0.0624454	0.000734865
cg02886838	-0.0543697	0.00825962		cg15326304	-0.0615757	0.0454104		cg15487521	0.0624409	0.0188644
cg02895724	-0.0543493	0.00424077		cg15967976	-0.0615708	0.0476304		cg03283235	0.0624216	0.043104
cg27030854	-0.0543455	0.00852298		cg27310031	-0.0615641	0.0102235		cg02907402	0.0624168	0.00559329
cg23045610	-0.054337	0.00502658		cg00424802	-0.0615578	0.00481252		cg19040196	0.0623962	0.00908242
cg08507139	-0.0543317	0.034108		cg06322259	-0.0615499	0.0167997		cg12413263	0.0623541	0.00829294
cg05490233	-0.0543285	0.00361005		cg20770656	-0.0614848	0.00333894		cg07612768	0.0623534	0.00751398
cg00318409	-0.0543142	0.00753633		cg14558056	-0.0614669	0.00743367		cg09088396	0.0623483	0.000965383
cg03284873	-0.0543021	0.00519562		cg26359388	-0.0614464	0.00240456		cg08618362	0.0623314	0.0103802
cg23803220	-0.0542884	0.0333009		cg26821433	-0.0614321	0.00556713		cg07140707	0.062324	0.00305087
cg12821663	-0.0542801	0.0221672		cg16227251	-0.0614227	0.00891686		cg00543073	0.0623136	0.0485058
cg17435683	-0.0542724	0.0205803		cg27142604	-0.0614086	0.0362234		cg19569208	0.0623029	0.00833542
cg27642449	-0.0542633	0.0213713		cg14907681	-0.0613942	0.0245109		cg15821496	0.0622655	0.00711816
cg24674437	-0.0542619	0.00131244		cg24260500	-0.0613906	0.00215169		cg26152704	0.062229	0.031187
cg08789530	-0.0542502	0.0107253		cg17300870	-0.0613888	0.027261		cg24869588	0.0621991	0.00172603
cg19584366	-0.0542499	0.0394519		cg14735704	-0.0613732	0.010458		cg00228476	0.0621793	0.0283379
cg06398997	-0.0541987	0.0201712		cg01703219	-0.0613626	0.0229631		cg16130523	0.0621707	0.0318594
cg07184423	-0.0541939	0.0331801		cg00944364	-0.0613558	0.0134001		cg19957582	0.062148	0.000666306
cg08854755	-0.0541782	0.0225622		cg25164006	-0.0613401	0.0157377		cg10469385	0.0621363	0.00801884
cg19845809	-0.0541213	0.0367166		cg14295156	-0.0613205	0.0368393		cg24601231	0.0621346	0.000621228
cg09253260	-0.0541039	0.023243		cg08797864	-0.0612986	0.00421107		cg11078188	0.0621317	0.00461099
cg13966628	-0.0540771	0.0146428		cg14423468	-0.0612517	0.02884		cg09855155	0.0621287	0.0231486
cg10872919	-0.0540627	0.00213004		cg00811340	-0.0612276	0.0488456		cg01362754	0.0620977	0.00276791
cg12581825	-0.0540483	0.0112802		cg14856485	-0.0611773	0.0143859		cg18486210	0.0620585	0.00534933
cg02068832	-0.0540387	0.00659634		cg07222039	-0.0611702	0.00951843		cg10184328	0.0620434	0.048433
cg19598571	-0.0540156	0.0448352		cg21571602	-0.0611388	0.00371652		cg01006983	0.0620217	0.000939654
cg03651781	-0.0539461	0.0419328		cg16286467	-0.0611333	0.0238457		cg11277477	0.0620156	0.0011723
cg14546144	-0.0539454	0.0217402		cg06997134	-0.0611282	0.00382438		cg14909902	0.0620031	0.0267542
cg13455704	-0.0539162	0.018256		cg16499402	-0.0611249	0.0108225		cg08615553	0.0619956	0.00230281
cg05088898	-0.0538971	0.00476295		cg10650603	-0.0610675	0.0414278		cg01950536	0.0619757	0.00195396
cg14949231	-0.053878	0.0263479		cg17689349	-0.0610626	0.00178104		cg27513097	0.0619701	0.007352
cg11786283	-0.0538718	0.0456929		cg22502807	-0.0610295	0.0185126		cg08951101	0.0619476	0.0127354
cg14915019	-0.0538715	0.00467266		cg04849386	-0.0610211	0.00104585		cg02862539	0.0619364	0.0330829
cg23910233	-0.053866	0.0396566		cg13911577	-0.0610074	0.000634223		cg06252359	0.061906	0.032094
cg06373377	-0.0538293	0.0358118		cg23407549	-0.0609807	0.0147546		cg03028099	0.0618959	0.0227725
cg16322205	-0.0538162	0.00608902		cg13125822	-0.0609747	0.00636739		cg21362225	0.0618744	0.00912993
cg13209069	-0.0537825	0.0389		cg09640528	-0.0609657	0.00126593		cg12405214	0.0618427	0.00314628
cg12566821	-0.0537799	0.00224712		cg27206599	-0.0609608	0.00996584		cg06143663	0.0618322	0.0350425
cg16842717	-0.0537648	0.01529		cg06872915	-0.0609484	0.000916227		cg19339146	0.0618183	0.00378805
cg14625829	-0.0537218	0.0172578		cg00106112	-0.0609227	0.0480332		cg00699321	0.0618163	0.0238398
cg20156545	-0.0537201	0.0110766		cg22830202	-0.0608993	0.000669464		cg19457823	0.0618085	0.0345571
cg13816042	-0.0537098	0.0278623		cg13470125	-0.0608969	0.0134617		cg15589126	0.0617892	0.000850489
cg08322697	-0.0536847	0.00748586		cg25035332	-0.0608775	0.0362253		cg22250413	0.0617887	0.0299415
cg20272962	-0.0536744	0.0373333		cg23482746	-0.0608716	0.00332913		cg27234358	0.0617847	0.0241763
cg22677556	-0.0536552	0.0142354		cg21345207	-0.0608253	0.00500373		cg26800414	0.061779	0.00210418
cg00514964	-0.0536327	0.0116103		cg22839394	-0.060825	0.00898033		cg22137373	0.0617441	0.0470559
cg01765152	-0.0536321	0.00115677		cg22389491	-0.0608051	0.00342778		cg13446402	0.0617403	0.00959639
cg15948836	-0.0536212	0.0222987		cg06757368	-0.0607882	0.00272387		cg15865637	0.0617221	0.00942055
cg15860631	-0.0536205	0.0476167		cg08238215	-0.0607231	0.0026288		cg25486749	0.0617188	0.000813524
cg18482683	-0.0536193	0.00839924		cg08715120	-0.0607205	0.00718412		cg18211258	0.0617094	0.0183359
cg19692836	-0.0535984	0.0182606		cg13666696	-0.0607	0.0029317		cg12810084	0.0617036	0.0160029
cg24131442	-0.0535853	0.00439665		cg08446121	-0.0606989	0.033553		cg05229904	0.0616848	0.0107682
cg25181170	-0.0535793	0.00400925		cg16848730	-0.0606861	0.0103435		cg12763944	0.0616844	0.0172867
cg03834931	-0.0535762	0.00574394		cg22154385	-0.0606744	0.0327124		cg00090265	0.0616758	0.000654051
cg05381491	-0.0535713	0.019183		cg22511684	-0.0606595	0.0022539		cg06277383	0.0616675	0.0433168
cg06940925	-0.0535657	0.0213875		cg19792299	-0.060642	0.0208818		cg07830794	0.0616641	0.0184806
cg12297564	-0.0535581	0.0171099		cg23883945	-0.0606149	0.00215196		cg23641635	0.0616421	0.00866368
cg27365621	-0.0535405	0.0334227		cg00706903	-0.0605848	0.00400034		cg10911967	0.0616279	0.00179666
cg05292092	-0.0535167	0.0482373		cg27480957	-0.0605665	0.00508642		cg12659933	0.0616263	0.00681728
cg10331105	-0.0534879	0.0201671		cg21785710	-0.0605484	0.00754412		cg21952155	0.0616058	0.0348608
cg20762310	-0.0534825	0.00976917		cg08133383	-0.0605031	0.012038		cg18544592	0.0615856	0.01558
cg27585994	-0.0534731	0.00496753		cg16098001	-0.060498	0.0148567		cg00981661	0.0615851	0.039132
cg07961761	-0.0534672	0.0145103		cg21580687	-0.0604626	0.0218493		cg12584735	0.0615621	0.00663296
cg22202944	-0.0534667	0.00307463		cg03724299	-0.0604482	0.044462		cg00606348	0.06155	0.000907852
cg18806980	-0.0534493	0.0191708		cg06844181	-0.0604429	0.0141925		cg13792780	0.0615398	0.0140209
cg18349863	-0.0534174	0.0308468		cg18335796	-0.0604093	0.0374856		cg01911386	0.0614669	0.0159377
cg03418137	-0.0534121	0.0187816		cg20958117	-0.060409	0.00998199		cg02715072	0.0614593	0.0252323
cg00944227	-0.0534062	0.00343683		cg14116584	-0.0603758	0.0125136		cg01110347	0.0614579	0.0107218
cg26505466	-0.0533775	0.0138021		cg15928137	-0.0603698	0.013487		cg08518792	0.0614254	0.0154829
cg08182193	-0.0533766	0.0115906		cg04747054	-0.0603273	0.00107811		cg05155577	0.0614092	0.0201238
cg03947738	-0.0532896	0.0107049		cg07106775	-0.0603068	0.00380141		cg02270591	0.061403	0.0161528
cg21027599	-0.0532485	0.00360326		cg24546942	-0.0603063	0.00112478		cg19405868	0.0614012	0.00462153
cg17538828	-0.0532457	0.047238		cg25155064	-0.0602492	0.0219008		cg25323302	0.0613868	0.0205052
cg27423071	-0.0532115	0.00152546		cg17354291	-0.0601911	0.00959145		cg01823887	0.0613626	0.0101838
cg13026795	-0.0532039	0.00395177		cg14033205	-0.0601479	0.00384211		cg13288600	0.0613483	0.0165298
cg20932949	-0.0531964	0.00594126		cg03058733	-0.0601036	0.0208959		cg09162916	0.061345	0.0495579
cg00927151	-0.0531688	0.0228822		cg21800396	-0.0600815	0.00788612		cg21577639	0.061341	0.0343243
cg17022667	-0.0531655	0.0291941		cg04595658	-0.0600704	0.00844471		cg05053621	0.061339	0.0312831
cg00549450	-0.0531413	0.0062943		cg06353486	-0.0600658	0.00211698		cg10575758	0.0612996	0.00430422
cg10501020	-0.053137	0.0319399		cg26128471	-0.0600653	0.0151463		cg27095650	0.0612354	0.00886033
cg04293307	-0.0531251	0.0019459		cg23788468	-0.0600634	0.000982981		cg23131559	0.0612353	0.0179798
cg20401434	-0.0531189	0.0110597		cg20021336	-0.0600623	0.00615118		cg02743632	0.0612325	0.0394722
cg07816145	-0.0531145	0.0132368		cg02030410	-0.0599863	0.00919672		cg10266681	0.0611658	0.00394316
cg17798626	-0.053086	0.0384746		cg10241718	-0.0599831	0.024178		cg22095041	0.0611477	0.00110649
cg06708888	-0.0530613	0.0322466		cg18093691	-0.05996	0.0125629		cg05512620	0.0611394	0.00517546
cg26881651	-0.0530454	0.0438626		cg27339180	-0.0599597	0.011901		cg24802664	0.0611346	0.0022924
cg20570330	-0.0530404	0.0166994		cg26369614	-0.0599455	0.0321605		cg21500126	0.0611321	0.0128631
cg04327675	-0.0530393	0.00364193		cg14972814	-0.0599284	0.00239933		cg09541526	0.0610963	0.00370296
cg06949619	-0.053038	0.0431638		cg17815944	-0.0599057	0.0187698		cg27055083	0.0610919	0.0187938
cg17163179	-0.052999	0.0322428		cg23230564	-0.059876	0.000908411		cg08784129	0.0610541	0.00494319
cg03998264	-0.0529924	0.00860311		cg10027159	-0.0598625	0.0242362		cg01458195	0.0610394	0.00610757
cg06553213	-0.0529906	0.00354932		cg16328207	-0.0598561	0.0300632		cg15155285	0.0610165	0.00506439
cg13647394	-0.052983	0.0239073		cg14351127	-0.0598374	0.0191352		cg02521771	0.0609906	0.0465586
cg22138393	-0.0529813	0.00644013		cg00170487	-0.0598355	0.0048245		cg08112102	0.0609594	0.00318481
cg06912894	-0.0529758	0.0217434		cg09280243	-0.0598236	0.0109813		cg01291631	0.0609431	0.00969535
cg08514932	-0.0529619	0.0154295		cg21542366	-0.0598068	0.00153821		cg13704331	0.0608981	0.0143429
cg10211874	-0.0529462	0.00568773		cg04709015	-0.0597787	0.0257035		cg04913851	0.0608973	0.0179535
cg13206850	-0.0529329	0.0300461		cg12486486	-0.0597733	0.0401396		cg13414016	0.0608607	0.0129363
cg08332546	-0.05292	0.00986099		cg05527752	-0.0597692	0.00468159		cg07478478	0.0608407	0.0106721
cg15037581	-0.0528988	0.026346		cg03464229	-0.0597584	0.0168859		cg17394306	0.0608142	0.00647085
cg18190372	-0.0528984	0.0490358		cg22347748	-0.0597505	0.00647242		cg12765084	0.0608034	0.04549
cg00550141	-0.0528853	0.049338		cg07063912	-0.0597375	0.0241279		cg26855308	0.0608023	0.0254806
cg14056980	-0.0528465	0.0028343		cg14518227	-0.0597024	0.00437206		cg24426371	0.060801	0.0135604
cg03431588	-0.052843	0.0126695		cg23641635	-0.0596768	0.00366175		cg19221903	0.0607928	0.00634846
cg19021144	-0.0528317	0.00323502		cg12640806	-0.0596638	0.0328581		cg01170429	0.0607921	0.0405832
cg07492055	-0.0528207	0.0174442		cg06489329	-0.0596394	0.0382257		cg16961769	0.0607712	0.0220535
cg08594341	-0.0528082	0.0123901		cg10307762	-0.0595734	0.0161704		cg05334062	0.0607574	0.00330137
cg23422270	-0.0528078	0.00349599		cg02604995	-0.05957	0.0390283		cg05559279	0.0607528	0.00307375
cg01209023	-0.052777	0.00113608		cg03334538	-0.0595519	0.0134988		cg13115056	0.0607511	0.0295515
cg10512006	-0.0527726	0.00671876		cg02810012	-0.0595257	0.0439276		cg13858310	0.0607392	0.0341713
cg22727876	-0.0527617	0.0361128		cg13414016	-0.0595124	0.0136371		cg04453152	0.0607328	0.00698771
cg22111167	-0.0527037	0.00958613		cg07961310	-0.0594969	0.00130194		cg04048965	0.0607132	0.000751096
cg23265082	-0.052668	0.0365542		cg08120636	-0.0594696	0.0205361		cg27275553	0.0607093	0.00488726
cg00425828	-0.0526605	0.0236036		cg09057412	-0.0594607	0.00180127		cg27044832	0.0606999	0.0036924
cg13338814	-0.0526457	0.0054382		cg26057683	-0.0594193	0.0204089		cg24011408	0.0606936	0.00379745
cg13223011	-0.0526447	0.0305005		cg17346034	-0.0594068	0.00473769		cg11667502	0.06069	0.0313506
cg18404213	-0.0526385	0.0052857		cg14765723	-0.0594065	0.047285		cg25226068	0.0606814	0.0163252
cg13309716	-0.0526316	0.00434687		cg18101414	-0.059373	0.00708782		cg04237449	0.0606789	0.0446406
cg01179131	-0.0526314	0.0120444		cg26701485	-0.0593656	0.0033514		cg12182988	0.0606476	0.00309552
cg13763247	-0.0526233	0.0446168		cg09682385	-0.0593106	0.00574769		cg25622075	0.060633	0.0116973
cg21748919	-0.0525775	0.0146453		cg27168398	-0.0592944	0.0119991		cg15865484	0.0606126	0.0143795
cg03725426	-0.0525741	0.0301656		cg21134382	-0.0592591	0.0045035		cg09326497	0.0605972	0.0100337
cg11316751	-0.0525593	0.00761179		cg13597330	-0.0592545	0.0410473		cg14517901	0.0605966	0.0153369
cg21798061	-0.0525587	0.0177769		cg04335815	-0.0592507	0.00296775		cg12829455	0.0605931	0.0114694
cg07639702	-0.0525458	0.00506886		cg20313638	-0.0592486	0.0127352		cg23932711	0.0605925	0.0312837
cg22994555	-0.0525379	0.00895238		cg09946097	-0.0592276	0.00624533		cg16944270	0.060587	0.0426112
cg20139630	-0.0525331	0.0191238		cg23887819	-0.0592249	0.00159316		cg11590705	0.0605867	0.0266487
cg08046836	-0.0525255	0.00166616		cg20156377	-0.0592099	0.0396911		cg06933908	0.0605506	0.0299508
cg21926619	-0.0525243	0.00543124		cg05464572	-0.0592099	0.0183416		cg10729644	0.0605479	0.00930878
cg17510217	-0.0525166	0.0110752		cg12567615	-0.059208	0.0342635		cg01127346	0.060516	0.00856088
cg13578194	-0.0525026	0.00595107		cg26355811	-0.0592023	0.00595033		cg16000704	0.0605127	0.0254197
cg11720785	-0.052501	0.00292583		cg27477470	-0.0591957	0.00636747		cg14530362	0.0604898	0.00141014
cg07717491	-0.0524962	0.0204032		cg23756763	-0.0591951	0.0289182		cg26909924	0.0604345	0.00361295
cg15661989	-0.0524913	0.00315921		cg01381829	-0.0591937	0.00593833		cg14232368	0.0603981	0.00912177
cg17466026	-0.0524852	0.00743046		cg27459843	-0.0591762	0.0301963		cg03058733	0.0603889	0.01994
cg06280368	-0.052482	0.00506957		cg09294998	-0.059172	0.0436125		cg00122434	0.0603823	0.0155442
cg14632793	-0.0524494	0.0063613		cg08432204	-0.0591705	0.00504998		cg24651110	0.060361	0.0189015
cg14632039	-0.0524485	0.0449617		cg19687603	-0.0591635	0.000770053		cg23981116	0.0603343	0.00112917
cg26284114	-0.0524304	0.0209382		cg18556031	-0.0591557	0.0152025		cg16071125	0.0603269	0.0189517
cg05833905	-0.0524185	0.00628549		cg20270835	-0.059147	0.0117051		cg19005236	0.0603022	0.0400783
cg20914416	-0.0524169	0.00308189		cg11933366	-0.0590926	0.00136176		cg00952573	0.060278	0.0340877
cg12626943	-0.0524118	0.0238824		cg15755548	-0.0590878	0.0193913		cg11107966	0.0602555	0.00888678
cg17589414	-0.0523795	0.00475837		cg08286512	-0.059081	0.0459747		cg13949836	0.060247	0.0438568
cg14108079	-0.0523305	0.0063746		cg24057174	-0.0590688	0.0171876		cg04056813	0.0602435	0.00890766
cg03746520	-0.0523139	0.0100327		cg07656988	-0.0590323	0.00241743		cg24898004	0.0602432	0.0287031
cg24752556	-0.0523061	0.00537858		cg14074007	-0.0590314	0.00247893		cg08580292	0.0601782	0.0096601
cg06858589	-0.0522763	0.0185555		cg02522061	-0.0590303	0.0423031		cg16098602	0.0601607	0.00323787
cg15276594	-0.0522694	0.00782412		cg07074974	-0.0589666	0.00982116		cg12047902	0.0601377	0.0124198
cg21114800	-0.0522637	0.0270117		cg12002589	-0.0589466	0.0220367		cg18993911	0.0601278	0.0408457
cg16643390	-0.0522428	0.0107803		cg22733863	-0.0589374	0.000761725		cg14805382	0.0601176	0.0117178
cg23014664	-0.0522281	0.00119885		cg11053414	-0.058935	0.0067416		cg07080551	0.0601065	0.0274892
cg12919379	-0.0521818	0.0136724		cg08653337	-0.0589247	0.0153751		cg24695441	0.0600993	0.00649248
cg25930962	-0.0521769	0.0495126		cg27524731	-0.0589147	0.030707		cg09388140	0.0600865	0.0153257
cg05504025	-0.0521392	0.0406836		cg26522612	-0.0589092	0.0106131		cg08348186	0.0600757	0.0119024
cg16535598	-0.0521294	0.0204192		cg02084942	-0.058887	0.0092927		cg14586909	0.0600752	0.0358758
cg17106384	-0.0521217	0.0255197		cg14957855	-0.0588819	0.0132636		cg09210529	0.0600704	0.00615723
cg00646241	-0.052114	0.00658343		cg19205240	-0.0588764	0.0104918		cg24701817	0.060032	0.00414591
cg19270512	-0.0521011	0.0319442		cg01075399	-0.0588621	0.0276918		cg11157847	0.0600145	0.00444899
cg25929253	-0.0520958	0.0497611		cg11165254	-0.0588556	0.0119562		cg27396978	0.0599847	0.00248887
cg23961492	-0.052093	0.00433358		cg24647253	-0.0588554	0.0171877		cg03278568	0.0599718	0.019575
cg10790186	-0.0520928	0.00156353		cg25653368	-0.0588045	0.00483333		cg12867728	0.0599701	0.0308593
cg13834512	-0.0520658	0.00495807		cg14950384	-0.0587936	0.00160597		cg21634267	0.0599634	0.00137863
cg17172630	-0.0520505	0.013522		cg06663752	-0.0587744	0.00455605		cg14423468	0.0599256	0.00477164
cg05930845	-0.0520225	0.0114994		cg07133659	-0.0587465	0.00678016		cg23596826	0.0599236	0.0441457
cg17798103	-0.0519774	0.00406728		cg04334564	-0.0587082	0.0124442		cg13267644	0.0599188	0.0346788
cg26967960	-0.051969	0.00636285		cg24528604	-0.0586877	0.00389626		cg15886701	0.0599009	0.00582026
cg18589526	-0.0519679	0.00974445		cg00192703	-0.0586789	0.0325847		cg08815515	0.0598877	0.0144248
cg05347379	-0.051959	0.00467078		cg13885590	-0.0586748	0.0121637		cg13552468	0.059887	0.00558604
cg09804944	-0.0519536	0.0284865		cg21685195	-0.0586549	0.00277377		cg11998835	0.0598796	0.0239846
cg25310903	-0.0519462	0.0039136		cg17984885	-0.0586225	0.0136268		cg02076826	0.0598742	0.0347427
cg06603851	-0.051935	0.0330302		cg13414059	-0.0586179	0.00317194		cg00415729	0.0598651	0.00636395
cg25879477	-0.0519143	0.0427322		cg12890291	-0.0585941	0.0150613		cg15630950	0.0598542	0.0117658
cg16286735	-0.051886	0.00258689		cg05686511	-0.0585939	0.0337029		cg16346788	0.059854	0.00519362
cg24736353	-0.0518854	0.0428535		cg07167860	-0.0585918	0.046407		cg07099991	0.0598485	0.00155437
cg24566217	-0.0518809	0.0048468		cg11787005	-0.0585809	0.0198798		cg07110142	0.0598464	0.0467907
cg08956208	-0.0518794	0.031704		cg25791315	-0.058577	0.0238418		cg10490645	0.0598348	0.0400982
cg19952435	-0.051838	0.00599711		cg15020211	-0.0585698	0.00510648		cg00363301	0.059828	0.00609822
cg27060380	-0.0517748	0.00273298		cg09624918	-0.0585697	0.0414509		cg00029751	0.0598141	0.0101398
cg21787867	-0.0517687	0.00470611		cg06231519	-0.0585582	0.0198171		cg16858871	0.0598135	0.0225463
cg14862228	-0.0517594	0.049327		cg01186006	-0.0585555	0.000972718		cg06491590	0.0598089	0.0395458
cg13303403	-0.0517178	0.00586566		cg16896921	-0.0585428	0.045443		cg04865765	0.0598039	0.0201126
cg11208322	-0.0517079	0.00130603		cg15713912	-0.0585172	0.0281967		cg04570442	0.0597995	0.0172392
cg17376619	-0.0516967	0.0252519		cg01750724	-0.0584826	0.0202446		cg01681049	0.0597535	0.0148668
cg24637261	-0.0516955	0.00240665		cg18335233	-0.0584696	0.0028762		cg20254168	0.0597426	0.0214578
cg01396186	-0.0516874	0.00308942		cg05000193	-0.0584652	0.00166707		cg17493029	0.0597275	0.0131818
cg01482643	-0.0516509	0.0145329		cg19939672	-0.0584588	0.0355616		cg21571602	0.05972	0.00135566
cg26144027	-0.0516158	0.0218298		cg04432430	-0.0584503	0.0254949		cg16210395	0.0596944	0.0147133
cg03710556	-0.0516141	0.0422928		cg26339042	-0.0584347	0.0331127		cg17000939	0.0596717	0.028008
cg10432569	-0.0516098	0.00327044		cg07560948	-0.0584312	0.000766047		cg25035320	0.0596658	0.01254
cg15896796	-0.051608	0.0245258		cg14273083	-0.05843	0.00322734		cg22463553	0.0596602	0.025726
cg05298702	-0.0515948	0.00531016		cg02589578	-0.0584243	0.0025345		cg08610998	0.0596597	0.00311432
cg06188908	-0.0515891	0.00680103		cg10978052	-0.0584065	0.0118207		cg19095714	0.0596524	0.00663143
cg15262876	-0.0515855	0.00652163		cg00457932	-0.0584044	0.000905207		cg12794430	0.059643	0.0145829
cg03147852	-0.0515839	0.0307226		cg06444855	-0.0583865	0.0201744		cg13898582	0.0596295	0.00297333
cg17767192	-0.0515797	0.0432811		cg13575216	-0.0583657	0.0321867		cg02079515	0.0596264	0.0067911
cg09100343	-0.0515653	0.00346663		cg09630738	-0.0583471	0.00162779		cg01775468	0.0596145	0.00936895
cg19866594	-0.0515631	0.00149658		cg25521406	-0.0583404	0.0334899		cg24644540	0.0595718	0.0178003
cg18417941	-0.0515565	0.00458488		cg25764614	-0.058323	0.00551031		cg08714474	0.0595434	0.0033152
cg07736627	-0.0515432	0.015944		cg13016048	-0.0583118	0.00641406		cg11302624	0.0595237	0.00178322
cg07644689	-0.0515403	0.010933		cg06788187	-0.0583025	0.0358511		cg20234956	0.0595009	0.012444
cg19102773	-0.0515393	0.00202453		cg04664643	-0.0582993	0.0302775		cg01574373	0.0595004	0.00548324
cg26039954	-0.0515332	0.00613351		cg20850984	-0.0582759	0.00160125		cg20542822	0.0594988	0.0285605
cg13351061	-0.0515101	0.0173306		cg00583828	-0.0582626	0.00675883		cg15303342	0.059498	0.00867992
cg13410614	-0.0514873	0.00536311		cg23915912	-0.0582287	0.0487471		cg09519118	0.0594574	0.00124783
cg14947466	-0.051431	0.00368075		cg11849385	-0.058227	0.0452875		cg07529625	0.0594493	0.00254141
cg04407147	-0.0514187	0.031401		cg05260877	-0.0582221	0.0188781		cg11663699	0.0593929	0.0189723
cg00251434	-0.0514117	0.0483555		cg21952686	-0.0582015	0.0289669		cg09507549	0.0593434	0.00272095
cg18074726	-0.0514063	0.0417155		cg20428718	-0.0581897	0.00870681		cg02813550	0.0593394	0.00307961
cg03429096	-0.0514025	0.0402415		cg10569526	-0.0581447	0.0285154		cg17760982	0.0593137	0.0362844
cg16924248	-0.0514015	0.0149449		cg22630628	-0.0581311	0.00462283		cg19228118	0.0592927	0.00318009
cg13000400	-0.0513959	0.00550488		cg24826527	-0.058119	0.0130991		cg04737434	0.0592892	0.000774978
cg19209588	-0.0513835	0.0128911		cg02495518	-0.0581176	0.029145		cg15399926	0.0592759	0.000976891
cg03414575	-0.0513685	0.00161951		cg12152068	-0.0581094	0.0315265		cg26357595	0.0592708	0.000849034
cg27099134	-0.0513496	0.0186084		cg21691749	-0.0580967	0.000810941		cg06673315	0.0592598	0.0138641
cg01335087	-0.0513431	0.0018625		cg15428001	-0.0580956	0.00614708		cg06254336	0.0592592	0.00160431
cg06371967	-0.0513363	0.00507886		cg26452811	-0.0580827	0.0240084		cg23664553	0.0592584	0.0148003
cg14219599	-0.0513333	0.0210079		cg09039745	-0.0580805	0.00944426		cg10553309	0.0592436	0.029089
cg18551822	-0.0513326	0.00473735		cg11282650	-0.0580689	0.00141479		cg12329423	0.0592349	0.0315485
cg01241241	-0.0513201	0.0057566		cg03726004	-0.0580546	0.0489606		cg09134210	0.0592298	0.0368809
cg25562233	-0.051305	0.0239842		cg09985075	-0.0580512	0.0284278		cg00251875	0.0592153	0.0262047
cg17422516	-0.0512818	0.0117938		cg15156500	-0.0580417	0.0116787		cg17567175	0.0592061	0.0483148
cg02642117	-0.0512723	0.00435861		cg14127172	-0.0580413	0.00245011		cg01862650	0.0592002	0.0115929
cg17943672	-0.051272	0.00266345		cg11837532	-0.0579828	0.000907577		cg07112909	0.0591998	0.00435398
cg00552318	-0.0512709	0.0330352		cg01290718	-0.0579794	0.0412091		cg03741118	0.0591716	0.0255993
cg25132662	-0.0512583	0.0220038		cg26528279	-0.057977	0.017588		cg06144920	0.0591664	0.0248561
cg24198237	-0.0512573	0.0121333		cg02769535	-0.0579595	0.0219538		cg19655569	0.0591597	0.00325044
cg19893178	-0.0512552	0.00644019		cg27256042	-0.0579479	0.00348681		cg06711837	0.0591498	0.0285324
cg18536588	-0.0512477	0.0244424		cg23442112	-0.0579273	0.00107814		cg00059277	0.059119	0.00463021
cg15743793	-0.0512418	0.007032		cg15040758	-0.0579257	0.0452983		cg07642125	0.0591143	0.0134589
cg01576907	-0.0512363	0.0223997		cg06597147	-0.0579245	0.016652		cg21326613	0.0591107	0.00536649
cg05158631	-0.0512034	0.0155553		cg23826579	-0.0578675	0.00901112		cg08575289	0.0591101	0.00107912
cg14210287	-0.0511636	0.0138278		cg09277705	-0.0578405	0.0185457		cg04390655	0.0591043	0.0326992
cg15253660	-0.0511567	0.0141993		cg05800547	-0.0578056	0.00281586		cg15679417	0.0590827	0.0226182
cg07669234	-0.0511366	0.0281204		cg25029689	-0.0577472	0.0274984		cg17730224	0.0590749	0.0308892
cg20049605	-0.0511183	0.00280316		cg27219840	-0.05774	0.0087892		cg23669584	0.0590163	0.0146749
cg01122057	-0.0510965	0.0258089		cg01135259	-0.0577263	0.0388169		cg07387813	0.0589951	0.00595999
cg08763740	-0.0510837	0.00275698		cg04470754	-0.0577237	0.0251237		cg27298057	0.0589479	0.0185163
cg12598524	-0.0510769	0.00636479		cg04595719	-0.0577224	0.00242411		cg02424191	0.0589441	0.00332226
cg24095353	-0.0510724	0.0345613		cg24258259	-0.0577087	0.00128143		cg23781017	0.0589387	0.0331327
cg08881168	-0.0510478	0.0223925		cg08825146	-0.0576691	0.0314782		cg21164967	0.0589184	0.0373869
cg23551873	-0.0510452	0.0147051		cg16673773	-0.0576671	0.00887622		cg26867291	0.0589073	0.00595367
cg08697973	-0.0510408	0.0475045		cg24852032	-0.0576483	0.0102984		cg14323797	0.0589068	0.0253167
cg08113187	-0.0510398	0.0212749		cg12773992	-0.057647	0.0330874		cg14461076	0.0588954	0.0498356
cg01582683	-0.0510362	0.0090756		cg16094326	-0.057637	0.00350373		cg25366141	0.0588924	0.0244385
cg00493238	-0.051036	0.0321129		cg26347562	-0.0576369	0.0454134		cg21613901	0.0588914	0.00987588
cg01162463	-0.0510359	0.0014561		cg18009045	-0.0576321	0.0167503		cg09975561	0.0588806	0.0189446
cg22530586	-0.0509927	0.0247158		cg07029975	-0.0576249	0.0101079		cg17282428	0.0588788	0.0242265
cg02754950	-0.0509902	0.00412919		cg24967811	-0.0576067	0.00924537		cg00026239	0.058875	0.00640276
cg08545312	-0.0509875	0.0130155		cg08077269	-0.0576011	0.0469911		cg14245356	0.0588484	0.00335533
cg26464019	-0.0509684	0.0295653		cg25484053	-0.0576005	0.00209553		cg22839394	0.0588103	0.00242373
cg03160190	-0.0509661	0.00140785		cg16661004	-0.0575935	0.0288499		cg12898955	0.0588088	0.00290678
cg01039573	-0.0509155	0.042284		cg07050194	-0.0575616	0.00695955		cg19402039	0.0588021	0.00179926
cg09033472	-0.0509029	0.0190996		cg23738466	-0.0575551	0.00298579		cg08191873	0.0587549	0.00321748
cg26030770	-0.0508883	0.0493455		cg11375679	-0.0575323	0.0166007		cg13268396	0.0587475	0.033975
cg24724353	-0.0508721	0.0246843		cg02891174	-0.0575003	0.0157908		cg12382889	0.0587218	0.0241304
cg19829381	-0.0508465	0.00137805		cg00354864	-0.0575001	0.00731256		cg01995086	0.0586889	0.00785349
cg02809632	-0.0508175	0.0293484		cg12764757	-0.0574885	0.0350535		cg13726109	0.0586888	0.00602435
cg15174593	-0.0508086	0.015944		cg26671261	-0.0574685	0.0458898		cg17291906	0.0586865	0.00125026
cg06573181	-0.0507849	0.043979		cg03753958	-0.0574487	0.0305379		cg21547845	0.058676	0.0385374
cg19255681	-0.050771	0.00541432		cg10189856	-0.0574448	0.0118064		cg03727248	0.0586448	0.0180549
cg04845821	-0.050759	0.00893821		cg16178832	-0.0574049	0.00105695		cg25155009	0.0586392	0.00308725
cg16913343	-0.050747	0.00344605		cg19508464	-0.0573887	0.00807967		cg11657317	0.0586015	0.0235996
cg06860935	-0.050741	0.00669089		cg26113576	-0.0573731	0.00256597		cg13511862	0.0585452	0.0329738
cg20421928	-0.0507225	0.016036		cg08750521	-0.0573678	0.0403678		cg08306589	0.0584748	0.0134415
cg09559352	-0.0507196	0.0363977		cg17446457	-0.0573511	0.0151111		cg06504526	0.058457	0.0203621
cg05293299	-0.0507118	0.00283882		cg27314540	-0.0573449	0.00172491		cg23780049	0.058428	0.014102
cg22764427	-0.0507102	0.00427284		cg17753090	-0.0573431	0.0334232		cg03394269	0.0583994	0.0340952
cg03970798	-0.0507054	0.00134007		cg16356053	-0.0573393	0.00213121		cg04747054	0.0583867	0.00123171
cg02482029	-0.0506766	0.0125494		cg21755367	-0.0573369	0.0270518		cg09137592	0.0583737	0.0333952
cg16524284	-0.0506709	0.00541164		cg24633771	-0.0573291	0.0158881		cg05772555	0.0583184	0.0134683
cg03516256	-0.0506591	0.00224437		cg22648867	-0.0573202	0.0373455		cg18852761	0.058312	0.00419571
cg09220244	-0.0506231	0.0016978		cg08242194	-0.0573084	0.0303157		cg14299863	0.0583058	0.0321404
cg10907086	-0.0506036	0.00322223		cg20478934	-0.0573016	0.033934		cg10773703	0.0582958	0.00241701
cg00383244	-0.0505989	0.0276775		cg05764538	-0.0572909	0.0114325		cg12282857	0.0582915	0.0271896
cg13007109	-0.050588	0.00229618		cg13985271	-0.057262	0.0183667		cg04946917	0.0582914	0.0103986
cg05948066	-0.0505819	0.0365764		cg18953822	-0.0572493	0.00156586		cg01202700	0.058277	0.00741568
cg10989926	-0.0505732	0.00778228		cg03587383	-0.0572469	0.0159997		cg09344744	0.0582689	0.00550169
cg10190563	-0.0505703	0.021972		cg01672584	-0.0572223	0.0223842		cg26659958	0.0582224	0.0150692
cg11641080	-0.0505632	0.00266937		cg19418888	-0.0571961	0.00313031		cg10444683	0.0582155	0.00767693
cg10696351	-0.0505511	0.00271927		cg00965449	-0.05719	0.0117997		cg16409335	0.0582005	0.0205329
cg14329059	-0.0505429	0.038069		cg20771569	-0.0571762	0.0125578		cg04696189	0.0581931	0.0332816
cg09618893	-0.050539	0.0122341		cg14365894	-0.0571686	0.0185992		cg00324327	0.0581745	0.0239665
cg20390587	-0.0505212	0.00570408		cg18929069	-0.0571681	0.00785838		cg23529269	0.0581688	0.0103338
cg15689632	-0.0505078	0.0140542		cg26441097	-0.05716	0.0252166		cg15686225	0.0581654	0.00252371
cg16376620	-0.0505	0.0236785		cg02806452	-0.0571444	0.0115169		cg19494249	0.0581645	0.000850438
cg23530239	-0.0504963	0.00853663		cg04214584	-0.0571314	0.00625012		cg03470159	0.0581641	0.0495294
cg20618771	-0.0504888	0.0184647		cg02667348	-0.0571301	0.0338481		cg26228282	0.0581417	0.00378616
cg11123060	-0.0504876	0.0248293		cg03881436	-0.0571182	0.00384202		cg00700817	0.0581368	0.016842
cg21895182	-0.0504824	0.0373259		cg04623486	-0.0571086	0.0102522		cg18262105	0.0581269	0.000881567
cg18120899	-0.0504815	0.020094		cg15111883	-0.0571013	0.0247424		cg17463105	0.0581225	0.0356348
cg17674355	-0.0504773	0.0205357		cg14387005	-0.0570887	0.000866551		cg09393309	0.0581076	0.0123419
cg12278467	-0.0504378	0.00562147		cg06866276	-0.0570852	0.0249459		cg02636041	0.0580935	0.00604809
cg06078887	-0.0504319	0.0073257		cg21378375	-0.0570797	0.0398211		cg24360174	0.0580553	0.00337149
cg23719916	-0.0504294	0.00223172		cg03399199	-0.0570556	0.0394318		cg09022647	0.0580347	0.00871895
cg02467170	-0.0503932	0.0420569		cg19550439	-0.0570545	0.00356883		cg13742289	0.0580166	0.00279949
cg20205841	-0.0503795	0.00149833		cg02758546	-0.0570414	0.00300731		cg10177295	0.0580158	0.0218192
cg06808069	-0.0503745	0.0231514		cg00426855	-0.056993	0.00840779		cg13580265	0.0580045	0.0322088
cg10799846	-0.0503573	0.00358434		cg02930665	-0.0569901	0.00118479		cg11186406	0.0579934	0.00654675
cg04013733	-0.0503523	0.0483825		cg08959193	-0.0569772	0.00240544		cg20667778	0.0579824	0.0337444
cg03951121	-0.0503317	0.033312		cg18588441	-0.0569543	0.0463128		cg02656959	0.057964	0.0458014
cg09607287	-0.0503143	0.00357504		cg18884295	-0.0569413	0.0313774		cg13707797	0.0579599	0.0373415
cg22932797	-0.0503061	0.0174877		cg08902683	-0.0569379	0.0295321		cg04607281	0.0579566	0.00486087
cg16250982	-0.0502835	0.00687291		cg13363530	-0.0569347	0.0123862		cg00367567	0.0579356	0.00108115
cg21022547	-0.0502681	0.00488298		cg24637724	-0.0568966	0.0432859		cg07172242	0.0579351	0.0342534
cg22178396	-0.0502671	0.00381814		cg17797863	-0.056882	0.0113961		cg03627442	0.0579324	0.0176889
cg15667541	-0.0502406	0.0157838		cg26665739	-0.0568633	0.0433552		cg24719086	0.057925	0.0161835
cg23597094	-0.0502082	0.0455342		cg20821713	-0.0568446	0.00332519		cg25821798	0.0579232	0.0271943
cg09865379	-0.0501487	0.0325317		cg19776337	-0.0568399	0.0286465		cg09269945	0.057882	0.00129136
cg12226987	-0.0501463	0.0313407		cg26889764	-0.0568262	0.0356119		cg13681385	0.057867	0.00524978
cg08267285	-0.0501432	0.00635026		cg24788873	-0.0567972	0.0399695		cg13517396	0.0578628	0.0413211
cg15850087	-0.0501349	0.0220328		cg19797700	-0.0567944	0.0020848		cg02648847	0.057838	0.0119124
cg09561367	-0.0501204	0.0169346		cg20706049	-0.0567826	0.0171445		cg14588669	0.0577952	0.000864007
cg04256466	-0.0501182	0.0469658		cg09386204	-0.0567767	0.00315726		cg11300004	0.057791	0.0337276
cg17053902	-0.0501084	0.0222063		cg00202337	-0.0567762	0.00100585		cg11738723	0.0577814	0.0032855
cg18856043	-0.0501055	0.0458858		cg14246963	-0.0567666	0.046793		cg12232738	0.0577804	0.0279735
cg05546381	-0.0500727	0.0137003		cg07587746	-0.0567393	0.0124241		cg10029235	0.0577652	0.00365791
cg21986226	-0.0500382	0.0308694		cg24583468	-0.0567103	0.00845365		cg10973241	0.0577512	0.00730952
cg01375124	-0.0500304	0.00945494		cg08768395	-0.056708	0.0328507		cg09953778	0.0577133	0.00296921
cg05588396	-0.0500294	0.0329885		cg24956710	-0.0567056	0.00858446		cg04140633	0.057692	0.0409536
cg16434449	-0.0500102	0.00346905		cg03802845	-0.056686	0.0056355		cg27282550	0.0576885	0.0323823
cg13109289	-0.0500065	0.00602377		cg14979433	-0.0566765	0.00636159		cg18177353	0.0576755	0.0137815
cg18274619	-0.0500023	0.00541521		cg07364492	-0.0566408	0.0400689		cg25345659	0.0576727	0.00883805
cg03743314	-0.0500018	0.00175712		cg26723766	-0.0566401	0.038327		cg17976158	0.0576638	0.00098463
cg12987887	-0.0884063	0.0039719		cg24243927	-0.0566392	0.00159528		cg09869389	0.0576594	0.00339923
cg24706802	-0.0880659	0.0275499		cg17444181	-0.0566229	0.0144962		cg11648862	0.0576263	0.000969472
cg24369285	-0.0762848	0.00148402		cg13749815	-0.0565955	0.000965446		cg14260327	0.0576114	0.0185266
cg08750372	-0.0706868	0.000401414		cg18199258	-0.0565574	0.000885227		cg20666533	0.0575492	0.00285136
cg00670939	-0.069533	0.00326208		cg25114299	-0.0565567	0.0429873		cg18399218	0.0575434	0.0418759
cg16234657	-0.0677557	0.0139636		cg11036041	-0.0565475	0.00702013		cg00320790	0.0575434	0.013815
cg08252758	-0.0673569	0.0121373		cg02216784	-0.0565305	0.0184		cg03226599	0.0575392	0.0151259
cg07266767	-0.066017	0.00675328		cg23182941	-0.0565079	0.0181185		cg15763935	0.0575243	0.0151466
cg09839554	-0.0654485	0.0363672		cg02736488	-0.0565041	0.0108163		cg13873654	0.0575239	0.00399802
cg12297820	-0.0634214	0.0158682		cg06846862	-0.056501	0.0193676		cg14946894	0.0575121	0.00476239
cg23732836	-0.0621586	0.00191562		cg25409141	-0.0564912	0.00604401		cg11452221	0.0575029	0.0176506
cg10804608	-0.0598973	0.00705831		cg10619974	-0.0564911	0.0103005		cg04792989	0.0574747	0.0108317
cg15806811	-0.0567294	0.0308429		cg18000586	-0.0564768	0.0391249		cg08393236	0.0574731	0.00953114
cg02505933	-0.0558341	0.0161616		cg11477837	-0.0564375	0.00114		cg21082106	0.0574461	0.0469186
cg20883510	-0.0551564	0.00656132		cg03839208	-0.0564103	0.0377561		cg12188146	0.0574197	0.0141313
cg00513805	-0.0544635	0.00839365		cg22954621	-0.056406	0.0263433		cg14459797	0.0573968	0.0362699
cg11760320	-0.0528193	0.0149203		cg09240767	-0.0563935	0.00596473		cg09451339	0.0573792	0.0057252
cg13500824	-0.052233	0.00455458		cg01593408	-0.0563543	0.0160869		cg05652143	0.0573766	0.0107475
cg12398315	-0.0521329	0.00516951		cg12696295	-0.0563453	0.000894761		cg20165515	0.0573648	0.0178915
cg00509765	-0.0519733	0.00161086		cg20728419	-0.0563433	0.0252466		cg22278087	0.057359	0.0175422
cg26670992	-0.05168	0.0212423		cg18909982	-0.056336	0.0317204		cg12579362	0.0573578	0.0306152
cg03587275	-0.0504942	0.0104762		cg08710432	-0.0563205	0.00179806		cg01528349	0.0573106	0.00145153
cg19458886	-0.0502782	0.0333301		cg04700798	-0.0563078	0.00497075		cg16054606	0.0573069	0.00317753
cg13012862	-0.0500762	0.00190133		cg01911386	-0.0563057	0.0231388		cg02245518	0.0572413	0.0442355
cg07147204	-0.179644	0.0276465		cg00825764	-0.0563005	0.00465265		cg17984885	0.0572376	0.0216023
cg11722533	-0.164829	0.00359405		cg22106107	-0.0562902	0.00453572		cg26157192	0.0572338	0.0228893
cg05632718	-0.161897	0.020364		cg06912033	-0.0562836	0.00396003		cg00098109	0.0571901	0.000992114
cg09818739	-0.157196	0.00152656		cg05621843	-0.056273	0.0179539		cg02789526	0.057181	0.00143295
cg18552464	-0.154143	0.000740054		cg08393822	-0.0562564	0.0208438		cg17500918	0.0571679	0.00367062
cg24224084	-0.150644	0.00772656		cg27205326	-0.0562557	0.00358353		cg12005646	0.0571667	0.00212697
cg16126754	-0.1485	0.000783757		cg11993578	-0.0561947	0.0301962		cg17319598	0.057165	0.0332497
cg11417830	-0.144732	7.19e-05		cg07480608	-0.0561888	0.0112217		cg05093106	0.0571627	0.00353755
cg23610927	-0.144307	0.00618704		cg17650493	-0.0561796	0.0100028		cg02750145	0.0571401	0.0433926
cg05727665	-0.138411	0.0138638		cg15285815	-0.0561725	0.0284902		cg16302790	0.0571087	0.0421426
cg04785902	-0.136524	0.00380357		cg13580107	-0.0561668	0.00102533		cg21282525	0.0571062	0.00259803
cg20795907	-0.135525	0.0255454		cg26426112	-0.0561594	0.0284099		cg22226784	0.057099	0.00859335
cg14909532	-0.132927	0.017928		cg17830140	-0.0561409	0.00404401		cg03044157	0.0570809	0.00763548
cg23460535	-0.132138	0.00121379		cg11051217	-0.0561276	0.032173		cg11692756	0.0570773	0.00127813
cg15535683	-0.13203	0.0242377		cg03557926	-0.0561176	0.0255632		cg16065008	0.0570667	0.0120632
cg13191285	-0.131421	0.00665786		cg05737677	-0.0561134	0.00487551		cg22254413	0.0570578	0.0193211
cg10760508	-0.129475	0.00550426		cg09331881	-0.0560804	0.0391721		cg05090463	0.0570545	0.0482155
cg21809217	-0.129144	0.0175694		cg03657737	-0.0560793	0.0275521		cg09861295	0.0570517	0.0323032
cg17785202	-0.129103	0.0132132		cg17648309	-0.0560633	0.0100717		cg17434326	0.057039	0.0281185
cg25877939	-0.12791	0.0428855		cg04074353	-0.0560314	0.00768597		cg00354864	0.0570375	0.00740368
cg05197910	-0.127312	0.000248302		cg18898540	-0.0560246	0.006156		cg23705082	0.0570304	0.0176606
cg24292759	-0.126968	0.00892223		cg21123782	-0.0560235	0.00399665		cg15278888	0.0570266	0.0197199
cg04788997	-0.126928	0.000926386		cg01865626	-0.0559972	0.0013851		cg14729068	0.0570247	0.00531104
cg08773955	-0.126335	0.00608401		cg13767223	-0.0559966	0.00155673		cg21603563	0.0569817	0.0245037
cg06375758	-0.125558	0.000677674		cg04527335	-0.0559811	0.0184987		cg04852443	0.0569717	0.00348426
cg15115365	-0.124479	0.00736581		cg18402101	-0.05598	0.00964385		cg09231608	0.0569501	0.0485646
cg04945422	-0.123494	0.00247695		cg06059332	-0.0559722	0.016988		cg11245369	0.0569269	0.00239275
cg01398859	-0.12219	0.024075		cg08483340	-0.0559587	0.025706		cg01651334	0.0569264	0.00116964
cg12159987	-0.121542	0.0110748		cg09994117	-0.0559421	0.0172467		cg13647960	0.0569195	0.00334186
cg00214395	-0.12135	0.017335		cg06715134	-0.0559405	0.00272677		cg12191152	0.056912	0.000938544
cg13010869	-0.121181	0.0167733		cg16162648	-0.0559381	0.00508314		cg05987503	0.0568888	0.00416162
cg11556361	-0.118991	0.000211931		cg08708778	-0.0559314	0.0491909		cg07767042	0.0568494	0.00570104
cg23803709	-0.118299	0.021341		cg16922384	-0.0559303	0.0205546		cg14503200	0.0568389	0.0153866
cg00959635	-0.11827	0.000196799		cg07461199	-0.0559161	0.0432739		cg15048607	0.0568352	0.000956689
cg08821715	-0.115504	0.0279436		cg05215525	-0.0559008	0.00560308		cg07454492	0.0568206	0.0150359
cg00683085	-0.113961	0.0321265		cg02616371	-0.0558928	0.00948007		cg13555063	0.0568196	0.0161933
cg18396668	-0.113726	8.96e-05		cg16251255	-0.0558872	0.0135353		cg20629316	0.0568183	0.0228352
cg13814657	-0.112794	0.00290237		cg27628178	-0.055877	0.00139934		cg04507925	0.0568109	0.0256324
cg10519683	-0.110138	0.0183517		cg08560734	-0.0558624	0.00830636		cg20286094	0.0568034	0.0372945
cg00684529	-0.109959	0.0168871		cg12796844	-0.0558582	0.045345		cg23009170	0.0567973	0.0151417
cg11040518	-0.109586	0.00552682		cg09429277	-0.0558192	0.00140809		cg23596501	0.0567968	0.00164311
cg09436347	-0.109007	0.0023787		cg25883461	-0.0558138	0.0437442		cg01517750	0.0567932	0.00968056
cg25099490	-0.108958	0.000108319		cg03117577	-0.0558005	0.0338143		cg05138695	0.05678	0.0474784
cg15362140	-0.108254	0.0196608		cg08318332	-0.0557927	0.00101425		cg21972293	0.0567727	0.00871808
cg04605759	-0.107611	0.000676867		cg07957632	-0.0557795	0.027261		cg10750063	0.0567205	0.0105901
cg12285988	-0.107516	0.000223828		cg16443050	-0.0557752	0.013326		cg20722025	0.0567101	0.00227252
cg05393828	-0.106542	0.00530543		cg14038009	-0.0557635	0.0123487		cg09798996	0.056707	0.0282659
cg23184372	-0.105626	0.000241625		cg23495995	-0.0557468	0.0157577		cg02504061	0.0567068	0.00323377
cg16754216	-0.10556	0.000915105		cg21468426	-0.0557408	0.0437148		cg21222888	0.0567054	0.0120929
cg03559183	-0.105482	0.00935896		cg06914710	-0.0557386	0.012988		cg24738984	0.0566903	0.0187881
cg04246437	-0.104109	0.037579		cg03562117	-0.0557373	0.00747416		cg26283428	0.0566812	0.0251568
cg16943816	-0.104018	0.00141239		cg00059439	-0.0557273	0.00240863		cg08903206	0.0566723	0.00485632
cg07441736	-0.103916	0.0199969		cg17926328	-0.0557031	0.00530786		cg00732591	0.0566029	0.00258794
cg08769199	-0.10363	0.00724591		cg15805955	-0.0556975	0.039677		cg01454305	0.0566015	0.00698488
cg07724414	-0.103423	0.0287883		cg24000535	-0.0556957	0.0382313		cg27478969	0.0565897	0.0104996
cg18789554	-0.102842	0.048222		cg16717727	-0.0556568	0.00103498		cg12552319	0.0565733	0.00275012
cg10315612	-0.102155	0.000701699		cg17153794	-0.0556556	0.00256418		cg20714265	0.0565691	0.00741012
cg12062991	-0.102039	0.0144996		cg25566276	-0.0556529	0.0377553		cg16255827	0.0565193	0.00648871
cg06007636	-0.101839	0.0209633		cg16702469	-0.055621	0.00381833		cg02127676	0.0565062	0.0019092
cg08917944	-0.101477	0.00177033		cg19270887	-0.0556123	0.0106188		cg03991732	0.0565007	0.016108
cg05288251	-0.101088	0.000439101		cg07519070	-0.0555917	0.00557098		cg23320300	0.0564928	0.0263966
cg14187867	-0.100328	0.0459417		cg22618042	-0.0555908	0.0249765		cg04321753	0.0564851	0.0383196
cg14489155	-0.100079	0.000233889		cg14458094	-0.0555869	0.0497086		cg19787013	0.0564746	0.0306018
cg26905406	-0.0999132	0.0403785		cg09967190	-0.0555839	0.00994869		cg06064015	0.0564601	0.0270906
cg11439390	-0.0996484	0.0137372		cg00002590	-0.0555694	0.00245411		cg10563213	0.056459	0.00730308
cg22147827	-0.09892	0.00515198		cg07267294	-0.0555636	0.0290842		cg07310351	0.0564477	0.0454618
cg13977835	-0.0987773	9.71e-05		cg26800414	-0.0555594	0.00223619		cg13417482	0.0564418	0.0132495
cg24975109	-0.0981838	0.0113064		cg18495191	-0.0555551	0.0251047		cg13509585	0.0564288	0.00126843
cg07115176	-0.0978999	0.00297114		cg02908912	-0.0555532	0.0335954		cg04597884	0.0564287	0.0140841
cg19311567	-0.0974003	0.00327469		cg03412953	-0.0555521	0.00810721		cg06483441	0.0564269	0.0107199
cg22959137	-0.0971573	0.00103445		cg24287362	-0.055543	0.00245649		cg22825628	0.0564126	0.00422569
cg17283455	-0.0968789	0.00282617		cg16337108	-0.0555113	0.0395316		cg08763559	0.0563778	0.0387762
cg11543944	-0.0966339	0.00284815		cg05715457	-0.055508	0.0163087		cg22536921	0.0563599	0.00502308
cg23355077	-0.0965308	0.0289147		cg26338113	-0.0554944	0.0495917		cg12271415	0.0563582	0.0178614
cg17097312	-0.0961755	0.0146348		cg06892548	-0.0554713	0.00156311		cg01111718	0.0563546	0.00602717
cg07575970	-0.0960045	0.00327813		cg19477926	-0.0554558	0.00266468		cg20357397	0.0563531	0.0136975
cg21774280	-0.0958641	0.00274378		cg12505804	-0.0554332	0.00340385		cg06597147	0.0563525	0.0416623
cg24385694	-0.0958629	0.00950683		cg06506461	-0.0554329	0.00586987		cg00524680	0.0563446	0.0235394
cg13262831	-0.0957408	0.000290997		cg17794996	-0.0554321	0.022412		cg00470768	0.0563303	0.0139539
cg23386600	-0.0954121	0.0488367		cg23874008	-0.0554166	0.0156393		cg00459955	0.0562827	0.0210918
cg04911335	-0.0947775	0.000436181		cg00473025	-0.0553987	0.0287084		cg09869874	0.0562585	0.00672185
cg13614103	-0.0941826	0.0413214		cg09837155	-0.0553884	0.0102643		cg24160354	0.0562429	0.0176028
cg03561638	-0.0941171	0.00368614		cg03022317	-0.0553843	0.0245498		cg22502807	0.0562383	0.0295333
cg20192454	-0.0939514	0.00750646		cg00119188	-0.0553746	0.0407668		cg12112255	0.0562374	0.00750336
cg01882084	-0.0939289	0.0166991		cg14803733	-0.0553705	0.0465894		cg21494512	0.0562167	0.0342388
cg09299783	-0.0937333	0.000519763		cg09463922	-0.0553664	0.0114993		cg03842980	0.0562036	0.0454128
cg06410273	-0.0936231	0.000725057		cg23519060	-0.0553598	0.00298751		cg05490012	0.0561944	0.0421126
cg09554836	-0.0932761	0.00821635		cg09540957	-0.0553467	0.02275		cg16214148	0.0561815	0.0384955
cg02151250	-0.0932249	0.0204798		cg07695488	-0.0553384	0.0146925		cg11837532	0.0561712	0.0128725
cg05245822	-0.0930118	0.000319005		cg15518337	-0.0553353	0.0183194		cg02589099	0.0561704	0.0109205
cg04924345	-0.0929963	0.00656739		cg13067055	-0.0553278	0.0291425		cg21305041	0.0561601	0.00527024
cg12349055	-0.0926413	0.0285802		cg23346787	-0.0553169	0.0483926		cg18504196	0.0561596	0.00521479
cg00081417	-0.0921218	0.00891516		cg26776362	-0.0553104	0.0122633		cg05800782	0.0561574	0.0135101
cg01677834	-0.0919344	0.00387735		cg07319253	-0.055292	0.0226132		cg13077514	0.0561486	0.0469267
cg05154174	-0.0918585	0.00344909		cg12707362	-0.055288	0.0214753		cg08505822	0.0561403	0.0050568
cg19259378	-0.0916981	0.0174197		cg20723599	-0.0552761	0.00397425		cg24382823	0.0561228	0.0379605
cg06454619	-0.0916273	0.0127076		cg11741736	-0.0552579	0.0107899		cg14908986	0.0561086	0.0338661
cg01058022	-0.0913207	0.000736431		cg06833954	-0.055223	0.00470675		cg23222446	0.0560941	0.00362983
cg07686964	-0.0912556	0.00331346		cg02848097	-0.0552009	0.0374041		cg02190897	0.0560895	0.0335971
cg08037163	-0.0911655	0.00703367		cg15082802	-0.0551753	0.0346645		cg06191998	0.0560879	0.0186582
cg12268075	-0.0911504	0.00755208		cg06005876	-0.0551488	0.0304723		cg11129717	0.0560767	0.0420004
cg14278950	-0.090923	0.000669454		cg01447254	-0.055116	0.00256432		cg08798147	0.0560713	0.0316218
cg14538085	-0.0906772	0.00439276		cg17383222	-0.0550939	0.0318641		cg17200669	0.0560598	0.0068436
cg13173471	-0.090571	0.00445987		cg04210056	-0.0550857	0.00558886		cg15420906	0.0560521	0.00867542
cg10771504	-0.0898362	0.0079194		cg11354682	-0.0550605	0.025635		cg22517836	0.0560251	0.0176662
cg17767957	-0.0897196	0.0365401		cg14436320	-0.0550415	0.008321		cg06731457	0.055979	0.0423089
cg04615655	-0.0896648	0.00495185		cg14195027	-0.0550362	0.00106063		cg10042478	0.0559776	0.0267677
cg07694390	-0.0895418	0.000335904		cg12232731	-0.0550171	0.00272033		cg00120840	0.0559747	0.00105265
cg00620547	-0.0895255	0.00567222		cg09081665	-0.0550087	0.0382502		cg17717574	0.0559403	0.0349994
cg02707114	-0.0894455	0.0446548		cg02473847	-0.0549952	0.00298579		cg01353232	0.0559321	0.00345136
cg06343288	-0.0892703	0.0203186		cg27358207	-0.0549906	0.0205695		cg02335631	0.055915	0.0358356
cg09691862	-0.0892546	0.0299044		cg02535073	-0.054975	0.0183439		cg04298511	0.0558884	0.00395854
cg07483408	-0.0886504	0.000344073		cg02616069	-0.0549564	0.0275188		cg23978473	0.055872	0.0124681
cg19357431	-0.0885475	0.00352672		cg23539114	-0.0549481	0.00387825		cg16137995	0.0558664	0.00529301
cg09218489	-0.0884861	0.00263527		cg04978300	-0.0549056	0.00421518		cg05172071	0.0558657	0.011581
cg22106280	-0.0884156	0.00120944		cg12199829	-0.0549054	0.00777441		cg01105866	0.0558648	0.0228921
cg05432512	-0.0884064	0.0455186		cg07566425	-0.0548896	0.0157005		cg20640266	0.0558354	0.0125791
cg19817540	-0.0881979	0.00474506		cg05901917	-0.0548856	0.014735		cg07939646	0.0558287	0.00698655
cg15192041	-0.0880024	0.00979398		cg08393073	-0.0548557	0.00111914		cg20741980	0.0558132	0.0012516
cg17940977	-0.0873625	0.007419		cg12650670	-0.0548378	0.00594264		cg05350443	0.0557908	0.0301872
cg09667960	-0.0872871	0.0115878		cg21014440	-0.054829	0.00592598		cg00375490	0.055782	0.00266181
cg05662386	-0.0869748	0.0480199		cg02681603	-0.0548041	0.00734339		cg23495995	0.055771	0.0172223
cg05269451	-0.0867767	0.0334365		cg14239099	-0.0547875	0.0109617		cg16285799	0.0557699	0.0120472
cg27360158	-0.0867203	0.00178318		cg06847417	-0.0547814	0.00301759		cg26983018	0.0557487	0.0305986
cg19780570	-0.0862165	0.0351499		cg02776313	-0.0547531	0.00720528		cg21945312	0.0557248	0.00208265
cg01925114	-0.086187	0.0341611		cg09140549	-0.0547474	0.00238479		cg22510943	0.0557098	0.020442
cg23819153	-0.0861604	0.00428068		cg27501215	-0.0547462	0.00487706		cg05013913	0.0557035	0.0337104
cg01076861	-0.0858979	0.00590863		cg06824978	-0.0547112	0.00524526		cg10627134	0.0556987	0.0128498
cg12110919	-0.0854746	0.000801226		cg04721485	-0.0547032	0.00809949		cg11007666	0.0556985	0.00888563
cg01641092	-0.0854707	0.00843055		cg02917360	-0.0547004	0.0246418		cg12640568	0.0556812	0.0219333
cg21929681	-0.0852163	0.0208736		cg16324422	-0.0546884	0.0187886		cg06539899	0.0556755	0.0179801
cg12541109	-0.0850665	0.0269033		cg06787232	-0.0546073	0.0157207		cg20850984	0.0556711	0.00249719
cg07373867	-0.0850238	0.000568468		cg23742217	-0.0545954	0.0034397		cg12054333	0.0556598	0.0161035
cg20597382	-0.0847282	0.0149665		cg00026239	-0.0545905	0.00796242		cg06791405	0.0556545	0.00270892
cg16350392	-0.0844401	0.0105917		cg02048416	-0.0545764	0.00956235		cg14789121	0.0556535	0.00274178
cg24965660	-0.0842907	0.00185481		cg07410464	-0.0545666	0.0190287		cg07693617	0.0556377	0.00331978
cg14925328	-0.0842697	0.000373776		cg14583414	-0.0545509	0.00951402		cg22358235	0.0556329	0.0213121
cg00480840	-0.0842097	0.0255575		cg02224535	-0.0545248	0.00116924		cg02732152	0.0556292	0.0420044
cg09660092	-0.0839054	0.0484487		cg21252148	-0.0545054	0.00214642		cg15493391	0.0556147	0.0128777
cg12789061	-0.0836553	0.000817522		cg13332222	-0.0544937	0.0147344		cg17694719	0.0556099	0.0433582
cg03593041	-0.0835999	0.00236655		cg09507549	-0.0544639	0.00175753		cg07249517	0.055602	0.0315107
cg17497643	-0.0834338	0.00039992		cg11795308	-0.0544622	0.00235682		cg25266899	0.0555766	0.0032846
cg16521555	-0.0833017	0.000912252		cg26322816	-0.0544461	0.00620036		cg00260950	0.0555643	0.00895252
cg11947437	-0.0828401	0.000769695		cg06727055	-0.0544419	0.0295983		cg17499251	0.0555553	0.0192684
cg08450463	-0.0825658	0.0346744		cg10886225	-0.0544343	0.0379313		cg15723784	0.0555497	0.00350658
cg07777156	-0.0825328	0.0059527		cg15525119	-0.0544338	0.0368225		cg15940588	0.0555447	0.0156223
cg17082568	-0.0824621	0.0179801		cg12348007	-0.0544291	0.0220268		cg16413043	0.0555222	0.00112247
cg19825437	-0.0822813	0.00175999		cg15152331	-0.0544194	0.0176257		cg19202784	0.0555041	0.00170753
cg17215007	-0.0821631	0.00238923		cg23090195	-0.0544186	0.00871239		cg21514071	0.0554797	0.0141864
cg10745084	-0.0819914	0.00061959		cg23970570	-0.0544093	0.0147446		cg19866637	0.0554779	0.00383272
cg10672140	-0.0813483	0.000917755		cg04862208	-0.0544082	0.0205087		cg10217381	0.0554761	0.0495572
cg01042903	-0.0813296	0.0213939		cg11836119	-0.0544004	0.0181094		cg10438624	0.0554718	0.0262511
cg07361111	-0.0810027	0.0363956		cg21825059	-0.0543723	0.00279178		cg12490778	0.0554711	0.00398625
cg05304556	-0.080809	0.00635235		cg09974432	-0.0543623	0.0095433		cg20197252	0.055471	0.00887948
cg15321696	-0.0806392	0.00462759		cg10084068	-0.0543107	0.017978		cg04869740	0.0554638	0.00457695
cg06425136	-0.0805236	0.0493782		cg10288502	-0.0542911	0.0243441		cg11727053	0.0554488	0.0118628
cg00345425	-0.0804532	0.0108825		cg25572799	-0.0542888	0.0362136		cg07103068	0.0554465	0.0270509
cg09826743	-0.0804213	0.000444503		cg00354258	-0.0542879	0.0040713		cg22186503	0.0554406	0.00239278
cg00701995	-0.0803894	0.047428		cg06791405	-0.0542838	0.00237682		cg21265528	0.0554282	0.00982411
cg11675448	-0.0799893	0.00823344		cg22681186	-0.0542655	0.0163464		cg21579302	0.0554019	0.046332
cg01397308	-0.0798735	0.00272284		cg01271423	-0.0542424	0.0064063		cg17450733	0.0553902	0.0088678
cg08229461	-0.0797149	0.000263821		cg18210274	-0.0542417	0.0253557		cg18499794	0.0553525	0.0225373
cg19461772	-0.0796633	0.0217964		cg04108328	-0.0542146	0.02354		cg25608617	0.0553156	0.0373959
cg21085188	-0.0792599	0.0083793		cg19787580	-0.0542136	0.00322202		cg03587383	0.0553138	0.0193739
cg01490040	-0.0791975	0.0346634		cg19738950	-0.054205	0.0417887		cg02502145	0.0552804	0.0012852
cg03151862	-0.0789636	0.0212943		cg02837536	-0.0541864	0.0101061		cg08470269	0.0552794	0.00840731
cg06585979	-0.0789124	0.000302542		cg01490994	-0.0541829	0.0076872		cg15124881	0.0552732	0.0192389
cg26222426	-0.0788871	0.000306222		cg02789526	-0.0541756	0.0144784		cg24495004	0.0552499	0.0126169
cg27276180	-0.0787859	0.000319395		cg04970129	-0.0541455	0.0390842		cg12939464	0.0552409	0.0172055
cg02321965	-0.0787648	0.00143199		cg04821499	-0.0541435	0.0179709		cg18546289	0.0552377	0.00160569
cg20106867	-0.0783855	0.00903833		cg08407670	-0.0541274	0.0184784		cg16301246	0.0552151	0.00200324
cg08980859	-0.0783821	0.00169057		cg12563696	-0.0541251	0.00308324		cg10064138	0.0552055	0.00260034
cg18396213	-0.0780971	0.0152384		cg09563786	-0.0541112	0.00205849		cg13394473	0.0552017	0.0253767
cg19073531	-0.0780898	0.00376656		cg11960723	-0.0540948	0.0275495		cg00637299	0.0551967	0.00873009
cg00904363	-0.0780613	0.0172308		cg21469840	-0.0540911	0.00663862		cg21940655	0.055193	0.00245468
cg18826598	-0.0780402	0.00103658		cg02127676	-0.054089	0.00181654		cg10642295	0.0551911	0.0189181
cg00588694	-0.077957	0.00402288		cg16170237	-0.0540851	0.00260414		cg18885392	0.0551811	0.0434041
cg12600205	-0.0778353	0.0436268		cg17013645	-0.0540769	0.0261517		cg10036001	0.0551807	0.0322745
cg26012608	-0.0775798	0.0125451		cg23506728	-0.0540764	0.0273937		cg22430379	0.0551689	0.033718
cg13316433	-0.0775722	0.0278038		cg05036439	-0.0540684	0.0375387		cg18206481	0.0551645	0.0167042
cg00365481	-0.0775612	0.0139467		cg12081446	-0.0540639	0.00947287		cg05778230	0.0551632	0.00156047
cg05845367	-0.0773656	0.0018416		cg24014558	-0.0540575	0.0268837		cg26968544	0.0551606	0.00707604
cg19838506	-0.0773292	0.0432982		cg04582364	-0.0540534	0.0385425		cg14027171	0.055159	0.00539296
cg04522432	-0.0773041	0.00947825		cg01125846	-0.0540523	0.00108747		cg16025200	0.0551545	0.0230505
[truncated: 11,965 more rows]
